# Supplementary material for: Genetic and root phenotype diversity in Sri Lankan rice landraces may be related to drought resistance
Source: Rice (N Y). 2016 May 17;9:24. doi: 10.1186/s12284-016-0092-7 (PMC5396129; doi:10.1186/s12284-016-0092-7)
Supplement: Supplementary file 2 — Accessions, subpopulation, drought scores and mean herbicide score. (XLSX 49 kb) [file 12284_2016_92_MOESM2_ESM.xlsx]

## Sheet: Sheet1
Supplementary Table 1: accessions, subpopulation, drought scores and mean herbicide score
IRGC acc.	Name	Subpopulation	Drought 1	Drought 2	Drought 3	Drought 4	Drought 5	Date of Maturity	Province according to IRGCIS	Province based on current district province	District	Latitude direction	Longitude direction	Mean Herbicide Score at 43 DAS
15591	AHAMBA	Indica 1	1	5	5	6	6	127	North Central	North Central	Anuradhapura	8	80	1.75
12008	AKURAMBODA	Indica 1	3	3	3	5	6	141	North Central	North Central	Anuradhapura	8	80	1.25
67612	AL WEE	Aus	NA	NA	NA	NA	NA	124	Southern	Southern	Galle	6	80	0.75
8944	ALAGUSAMBA	Admixed	5	3	5	5	5	145	Uva	Uva	Bandarawela	6	81	1.75
15523	ALAKU SAMBA	Admixed	1	5	5	5	NA	147	North Eastern	Eastern	Batticaloa	7	81	2.375
15667	ALE WEE	Indica 1	1	5	3	6	6	139	Southern	Southern	Hambantota	6	81	1.875
15275	ALEWEE	Indica 1	5	1	NA	3	NA	142	Southern	Southern	Matara	5	80	1.25
7738	ANDIKULAN	Aus	5	3	5	3	5	137	Southern	Southern	Galle	6	80	0.5
7748	ARNOLISWEE	Aus	3	3	7	5	5	133	Southern	Southern	Matara	5	80	0.25
50971	BADHIWEE	Indica 3	7	1	NA	5	5	128	Southern	Southern	Matara	6	80	1.75
15289	BALA KAHARAMANA	Indica 4	1	3	5	6	6	125	Southern	Southern	Matara	5	80	2
8919	BALAMAWEE	Indica 1	3	3	5	4	3	134	Southern	Southern	Hambantota	6	81	1.875
40780	BATA POLA EL	Indica 4	NA	NA	NA	NA	NA	132	Sabaragamuwa	Sabaragamuwa	Ratnapura	6	80	1.625
15295	BATAPALA	Indica 1	3	1	NA	5	NA	127	Southern	Southern	Matara	5	80	1
11713	BATAPOLAWEE	Admixed	1	3	3	6	7	126	Western	Western	Kalutara	6	79	1.5
8907	BATHIRATAWEE	Indica 3	5	5	5	4	3	148	Southern	Southern	Galle	6	80	2.125
66511	BATUDELLA	Tropical japonica	1	5	5	6	4	146	Uva	Uva	Moneragala	6	81	3.625
50691	BG12-1	Indica 1	NA	NA	NA	NA	NA	134				7	80	1.125
50657	BW100	Indica 1	NA	NA	NA	NA	NA	134				7	80	1.25
63095	BW288-2	Indica 1	NA	NA	NA	NA	NA	132				7	80	0.5
55310	CHITHIRA KALI	Indica 1	NA	NA	NA	NA	NA	146	North Eastern	Northern	Mullaitivu	9	80	2.25
15564	DAMPOTAWEE	Indica 4	1	5	5	4	5	132	Central	Central	Kandy	7	80	2.375
40791	DIK WEE2	Indica 1	1	5	NA	5	5	152				7	80	1.625
15442	DIKWEE1	Indica 1	7	3	NA	3	NA	132	North Eastern	Northern	Jaffna	9	80	2.5
67619	DURU WEE2	Aus	NA	NA	NA	NA	NA	124	Uva	Uva	Moneragala	6	81	1
15282	DURUWEE1	Admixed	7	NA	NA	7	NA	139	Southern	Southern	Matara	5	80	1.875
11679	GALPAWEE	Admixed	1	3	3	5	7	126	Sabaragamuwa	Sabaragamuwa	Ratnapura	6	80	2.375
15621	GAMBADAWEE	Indica 4	1	5	5	6	7	125	Sabaragamuwa	Sabaragamuwa	Kegalle	7	80	0.75
67621	GAMBODA	Indica 4	NA	NA	NA	NA	NA	142	Sabaragamuwa	Sabaragamuwa	Ratnapura	6	80	2.875
15750	GODAWEL	Tropical japonica	5	5	5	7	6	125	Sabaragamuwa	Sabaragamuwa	Ratnapura	6	80	1
15670	GONABARU	Tropical japonica	5	NA	NA	4	NA	121	Southern	Southern	Hambantota	6	81	1.5
67622	HAL AL1	Indica 4	NA	NA	NA	NA	NA	142	Sabaragamuwa	Sabaragamuwa	Ratnapura	6	80	2.375
67623	HAL AL2	Indica 4	NA	NA	NA	NA	NA	143	Southern	Southern	Galle	6	80	1.75
15730	HAL ELIYA	Indica 4	1	5	5	7	6	121	Uva	Uva	Badulla	6	81	1.875
11943	HAM-ALE -WEE	Indica 1	3	1	3	3	3	135	North Eastern	Northern	Vavuniya	8	80	1
66515	HEEN GODA WEE	Tropical japonica	1	5	5	5	5	136	Uva	Uva	Moneragala	7	81	3
8969	HEENATI1	Aus	NA	NA	NA	NA	NA	131	North Western	North Western	Kurunegala	7	80	1.25
67627	HEENATI2	Aus	5	5	7	5	5	128	Sabaragamuwa	Sabaragamuwa	Ratnapura	6	80	3
7740	HEENDIKWEE1	Admixed	5	3	5	5	5	137	Southern	Southern	Galle	6	80	2
15694	HEENDIKWEE2	Indica 3	1	3	5	7	6	125	Southern	Southern	Galle	6	80	1
15323	HEENDIKWEE3	Indica 1	1	5	5	6	6	133	North Eastern	Northern	Vavuniya	8	80	1.75
15588	HONDARAWALA1	Admixed	1	5	5	7	5	135	North Central	North Central	Anuradhapura	8	80	2.125
15728	HONDARAWALA2	Indica 4	1	3	5	6	6	121	Uva	Uva	Badulla	6	81	2.5
7749	HORANA MAWEE	Indica 4	1	1	5	3	5	144	Southern	Southern	Matara	5	80	2.5
55313	ILLUPAIPU SAMBA	Admixed	NA	NA	NA	NA	NA	124	North Eastern	Eastern	Batticaloa	7	81	1.5
15341	INGRISI WEE	Indica 3	3	5	5	7	6	132	Southern	Southern	Galle	6	80	1.875
11736	KAHATA SAMBA1	Indica 3	7	1	NA	5	7	126	Sabaragamuwa	Sabaragamuwa	Ratnapura	6	80	1.25
15324	KAHATA SAMBA2	Indica 3	1	3	5	7	6	121	Southern	Southern	Galle	6	80	1.75
11720	KAHATAWEE	Admixed	1	3	NA	4	5	134	Western	Western	Kalutara	6	79	1.25
11680	KAL VELLAI	Indica 2	1	1	1	3	5	134	North Eastern	Northern	Jaffna	9	80	4
36264	KALU BALAWEE	Admixed	NA	NA	NA	NA	NA	126	North Eastern	Eastern	Ampara	7	81	2
15330	KALU GIRES	Admixed	1	5	5	7	6	135	Southern	Southern	Galle	6	80	1.75
7717	KALUBALAWEE	Aus	7	3	5	3	NA	125	Central	Central	Matale	7	80	3
8923	KALUKUDA	Indica 4	3	3	5	4	5	134	Central	Central	Nuwara Eliya	7	80	2.375
15483	KALUNDAI	Indica 2	5	NA	1	NA	4	146	North Eastern	Northern	Jaffna	9	80	4
8991	KARUPPAN	Indica 2	1	1	1	3	3	160	North Eastern	Northern	Jaffna	9	80	3.375
15713	KARUPPU SEENADHI	Indica 4	1	5	5	7	6	127	North Eastern	Eastern	Trincomalee	8	81	2.75
8904	KATHARAMANA	Indica 3	3	5	5	4	3	139	Southern	Southern	Galle	6	80	1.8333
15316	KIRIBATHA	Indica 4	1	3	5	7	7	121	Southern	Southern	Galle	6	80	3.125
11689	KIRINARAN	Admixed	3	1	1	5	5	157	Sabaragamuwa	Sabaragamuwa	Ratnapura	6	80	2
15641	KOLANATHIWEE	Indica 3	5	3	5	5	5	135	Western	Western	Kalutara	6	79	1.375
15244	KOTHTHAMALLI SAMBA	Indica 1	5	1	NA	4	NA	224	North Western	North Western	Kurunegala	7	80	1
15435	KOTTAMALLI	Indica 3	5	5	5	7	6	132	Western	Western	Colombo	6	80	1.625
7729	KURUBALAWEE	Aus	7	3	3	3	5	137	North Western	North Western	Kurunegala	7	80	1.125
9002	KURULUWEE	Aus	3	5	5	4	3	139	Sabaragamuwa	Sabaragamuwa	Kegalle	7	80	1
11990	KURUWEE	Indica 1	1	1	3	3	3	135	Uva	Uva	Moneragala	6	81	2.375
15291	LUMBINI1	Indica 3	1	5	5	7	6	127	Southern	Southern	Matara	5	80	1
15319	LUMBINI2	Indica 4	1	3	5	6	6	127	Southern	Southern	Galle	6	80	2.125
66520	MA GODA AL	Indica 1	1	5	5	5	6	146	Uva	Uva	Moneragala	6	81	2.1667
7722	MADAEL	Admixed	5	1	5	1	NA	133	Central	Central	Matale	7	80	3
12096	MADAKALAPUWEE	Aus	5	5	5	6	5	121				7	80	3.5
15353	MADOLUWA	Indica 3	1	5	5	6	5	135	Southern	Southern	Galle	6	80	1.75
15330	MADURU SAMBA	Indica 4	5	5	5	6	6	135	Southern	Southern	Galle	6	80	1.75
67640	MAHABATHAN	Admixed	NA	NA	NA	NA	NA	133	Sabaragamuwa	Sabaragamuwa	Ratnapura	6	80	2.25
67641	MAHAGODA AL	Indica 1	NA	NA	NA	NA	NA	133	Uva	Uva	Moneragala	6	81	2.625
8899	MAHARATAWEE	Admixed	5	5	NA	5	NA	148	Sabaragamuwa	Sabaragamuwa	Kegalle	7	80	1.75
67643	MALWARIYA	Tropical japonica	NA	NA	NA	NA	NA	127	Uva	Uva	Moneragala	6	81	2.75
11955	MATARAWEE	Indica 3	1	3	5	5	5	135	Western	Western	Kalutara	6	79	1
8901	MATHOLUWA	Indica 3	1	5	5	4	3	139	Southern	Southern	Galle	6	80	2.25
8974	MENIKWEE	Indica 4	5	3	3	4	5	127	Southern	Southern	Hambantota	6	81	2.5
15485	MODDAI KARUPPAN	Indica 2	4	NA	NA	7	*	142	North Eastern	Northern	Jaffna	9	80	3
15383	MOLLIGODA	Indica 3	3	5	5	6	5	125	Southern	Southern	Galle	6	80	2.375
7726	MOOTHUKIRIEL	Indica 4	3	1	5	3	5	133	North Western	North Western	Kurunegala	7	80	2.25
7720	MOROGALLAWEE	Admixed	5	1	5	3	NA	125	Central	Central	Matale	7	80	2.125
15719	MUDUKIRIEL	Indica 1	3	3	5	5	5	142	North Western	North Western	Puttalam	8	79	2.25
15228	MUTHU SAMBA	Indica 1	1	5	5	7	6	142	North Western	North Western	Kurunegala	7	80	2.5
8986	MUTHUSAMBA	Indica 1	7	3	1	2	3	148	North Eastern	Northern	Vavuniya	8	80	3.25
66525	NIYAN WEE1	Indica 2	1	5	5	6	6	158	Uva	Uva	Moneragala	6	81	4
67646	NIYAN WEE2	Indica 2	NA	NA	NA	NA	NA	142	Uva	Uva	Moneragala	6	80	4
67647	NIYAN WEE3	Indica 2	NA	NA	NA	NA	NA	145	Uva	Uva	Moneragala	6	80	3
15630	PANDURU WEE	Indica 3	1	3	5	7	6	135	Sabaragamuwa	Sabaragamuwa	Kegalle	7	80	1.25
66527	PANNITI	Aus	1	5	5	4	6	146	Sabaragamuwa	Sabaragamuwa	Ratnapura	6	80	2
15692	PERIYA KARUPPAN	Indica 2	1	5	3	6	5	135	North Eastern	Northern	Vavuniya	8	80	3.375
11966	PERIYA SIVAPPU	Indica 2	1	1	3	3	3	142	North Eastern	Northern	Jaffna	9	80	2.5
8992	PERIYAVELLAI	Indica 2	3	3	1	2	1	160	North Eastern	Northern	Jaffna	9	80	3
74707	PODI NIYAN WEE	Indica 2	NA	NA	NA	NA	NA	148	Uva	Uva	Moneragala	6	80	2.75
67648	PODI WEE2	Indica 2	NA	NA	NA	NA	NA	132	Sabaragamuwa	Sabaragamuwa	Ratnapura	6	80	2.125
11938	PODIWEE1	Tropical japonica	1	1	3	3	3	142	Western	Western	Colombo	6	80	5
67650	POKKURU SAMBA	Indica 1	NA	NA	NA	NA	NA	122	Sabaragamuwa	Sabaragamuwa	Ratnapura	6	80	1.25
36355	PUKURU SAMBA	Indica 1	5	5	NA	4	NA	126	North Eastern	Eastern	Ampara	7	81	2.25
67651	PUSHPARAGA	Admixed	NA	NA	NA	NA	NA	146	Uva	Uva	Badulla	6	80	2.25
7753	RAMBUTTANWEE	Indica 3	3	1	3	3	5	137	Sabaragamuwa	Sabaragamuwa	Ratnapura	6	80	2
15461	RANGAMODAN	Indica 2	1	5	5	4	5	146	North Eastern	Northern	Jaffna	9	80	3.25
12002	RANKIRI	Indica 1	3	3	5	6	5	140	North Western	North Western	Puttalam	8	79	2.75
15747	RATA THAVALU	Indica 4	1	3	5	6	6	125	Sabaragamuwa	Sabaragamuwa	Ratnapura	6	80	2.125
8924	RATATHAWALU	Admixed	3	5	5	5	5	139	Sabaragamuwa	Sabaragamuwa	Ratnapura	6	80	1.75
15185	RATAWEE1	Indica 1	5	1	NA	4	NA	120	North Western	North Western	Kurunegala	7	80	0.5
15338	RATAWEE2	Admixed	1	3	5	7	7	121	Southern	Southern	Galle	6	80	2
51062	RATH RANPODIWEE	Admixed	3	1	NA	5	NA	122	North Western	North Western	Puttalam	7	79	1.875
15369	RATHKARA	Indica 3	3	5	5	6	5	127	Southern	Southern	Galle	6	80	1.875
11730	RATHU HEENATI	Indica 1	5	1	NA	6	NA	140	Central	Central	Kandy	7	80	2.625
15644	RATHU WEE1	Indica 3	1	5	5	7	6	142	Western	Western	Kalutara	6	79	3
8952	RATHUWEE2	Indica 3	5	5	5	6	5	148	Western	Western	Colombo	6	80	2
15309	RUWANRATHRAN	Indica 3	1	5	5	7	7	121	Southern	Southern	Matara	5	80	1
15468	SARALI	Indica 2	5	3	NA	3	NA	146	North Eastern	Northern	Jaffna	9	80	3.5
15514	SEDUKKAN SAMBA	Indica 1	5	3	NA	3	NA	152	North Eastern	Eastern	Batticaloa	7	81	1.5
11946	SINNAVELLAI	Indica 2	1	1	3	1	3	142	North Eastern	Northern	Jaffna	9	80	4.3333
15541	SUDU HONDARAWALA	Indica 1	1	3	5	4	5	155	Central	Central	Kandy	7	80	3.375
15409	SUDU MADA THAVALU	Indica 4	1	5	5	7	6	125	Western	Western	Colombo	6	80	1.875
15601	SUDU MURUNGA	Indica 1	5	1	NA	4	NA	125	North Central	North Central	Anuradhapura	8	80	1
7724	SUDUBALAWEE	Indica 4	5	1	5	3	NA	125	North Western	North Western	Kurunegala	7	80	2.25
11671	SUDURU SAMBA	Admixed	3	3	3	7	7	126	Western	Western	Colombo	6	80	2.375
15239	SULAI	Indica 1	5	1	NA	4	NA	139	North Western	North Western	Kurunegala	7	80	2
15724	TAIWAN	Indica 1	1	3	3	9	7	137	North Central	North Central	Polonnaruwa	7	81	1.25
7741	THAHANALA	Aus	5	3	5	3	NA	128	Southern	Southern	Galle	6	80	2.8333
15729	THATUWEL	Tropical japonica	3	5	5	9	5	134	Uva	Uva	Badulla	6	81	3.25
15314	THAVALU1	Admixed	1	3	7	6	6	121	Southern	Southern	Galle	6	80	2.125
15746	THAVALU2	Indica 4	1	5	5	6	6	125	Sabaragamuwa	Sabaragamuwa	Ratnapura	6	80	1.875
15347	TISSA WEE	Indica 3	1	5	5	7	6	132	Southern	Southern	Galle	6	80	1.75
8997	VELLAI	Indica 2	3	3	3	4	3	152	North Eastern	Northern	Jaffna	9	80	3.625
15233	VELLAI ILLANKALI	Indica 1	5	1	NA	4	NA	142	North Western	North Western	Kurunegala	7	80	1.25
11726	WANNI DAHANALA	Indica 4	3	1	6	6	6	126	North Western	North Western	Kurunegala	7	80	2
67660	WEDA HEENATI1	Indica 3	NA	NA	NA	NA	NA	157	Southern	Southern	Galle	6	80	2.625
67659	WEDA HEENATI2	Aus	NA	NA	NA	NA	NA	120	Western	Western	Kalutara	6	80	1.875
15293	YAKADAWEE	Indica 1	1	7	5	7	7	121	Southern	Southern	Matara	5	80	2.25

## Sheet: Sheet2
IRGC acc.	Name	Subpopulation	Drought 1	Drought 2	Drought 3	Drought 4	Drought 5	Date of Maturity	Province	District	Latitude direction	Longitude direction	Mean Herbicide Score at 43 DAS	Genotype	Mean Herbicide Score at 43 DAS		Serial No	IRGC Accession No.	Variety name	Drought 1 Seedling Vigor	Drought 2 Rate of recovery after 1st stress	Drought 3 Rate of recovery after 2nd stress	Drought 4 Drought resistance score at early vegetative stage.	Drought 5 Drought resistance score at late vegetative stage.	Drought 6 Drought resistance score at reproductive stage.	Drought 7 Drought resistance score at 1st drought scoring	Drought 8 Drought resistance score at 2nd drought scoring	HERBICIDE TEST - NO OF REPLICATES	HERBICIDE TEST - Mean score at 43 DAS	StDev
15591	AHAMBA	Indica 1	1	5	5	6	6	127	North Central	Anuradhapura	8	80	1.75	AHAMBA	1.75		84	15591	AHAMBA	1	5	5	6	6	X	X	X	4	1.75	2.2174
12008	AKURAMBODA	Indica 1	3	3	3	5	6	141	North Central	Anuradhapura	8	80	1.25	AKURAMBODA	1.25		45	12008	AKURAMBODA	3	3	3	5	6	X	X	X	4	1.25	0.5
67612	AL WEE	Aus	NA	NA	NA	NA	NA	124	Southern	Galle	6	80	0.75	AL WEE	0.75		119	67612	AL WEE	X	X	X	X	X	X	X	X	4	0.75	0.5
8944	ALAGUSAMBA	Admixed	5	3	5	5	5	145	Uva	Bandarawela	6	81	1.75	ALAGUSAMBA	1.75		20	8944	ALAGUSAMBA	5	3	5	5	5	X	X	X	4	1.75	0.5
15523	ALAKU SAMBA	Admixed	1	5	5	5	NA	147	North Eastern	Batticaloa	7	81	2.375	ALAKU SAMBA	2.375		80	15523	ALAKU SAMBA	1	5	5	5	X	5	X	X	4	2.375	0.25
15667	ALE WEE	Indica 1	1	5	3	6	6	139	Southern	Hambantota	6	81	1.875	ALE WEE	1.875		90	15667	ALE WEE	1	5	3	6	6	X	X	X	4	1.875	0.6292
15275	ALEWEE	Indica 1	5	1	NA	3	NA	142	Southern	Matara	5	80	1.25	ALEWEE	1.25		52	15275	ALEWEE	5	1	X	3	X	X	X	X	4	1.25	0.5
7738	ANDIKULAN	Aus	5	3	5	3	5	137	Southern	Galle	6	80	0.5	ANDIKULAN	0.5		7	7738	ANDIKULAN	5	3	5	3	5	X	X	X	4	0.5	0.5774
7748	ARNOLISWEE	Aus	3	3	7	5	5	133	Southern	Matara	5	80	0.25	ARNOLISWEE	0.25		10	7748	ARNOLISWEE	3	3	7	5	5	X	X	X	4	0.25	0.5
50971	BADHIWEE	Indica 3	7	1	NA	5	5	128	Southern	Matara	6	80	1.75	Azucena	2.5		109	50971	BADHIWEE	7	1	X	5	5	X	X	X	4	1.75	0.5
15289	BALA KAHARAMANA	Indica 4	1	3	5	6	6	125	Southern	Matara	5	80	2	BADHIWEE	1.75		54	15289	BALA KAHARAMANA	1	3	5	6	6	X	7	X	4	2	0
8919	BALAMAWEE	Indica 1	3	3	5	4	3	134	Southern	Hambantota	6	81	1.875	Bala	1.25		17	8919	BALAMAWEE	3	3	5	4	3	X	X	X	4	1.875	0.6292
40780	BATA POLA EL	Indica 4	NA	NA	NA	NA	NA	132	Sabaragamuwa	Ratnapura	6	80	1.625	BALA KAHARAMANA	2		105	40780	BATA POLA EL	X	X	X	X	X	X	7	8	4	1.625	0.75
15295	BATAPALA	Indica 1	3	1	NA	5	NA	127	Southern	Matara	5	80	1	BALAMAWEE	1.875		57	15295	BATAPALA	3	1	X	5	X	X	X	X	4	1	0.8165
11713	BATAPOLAWEE	Admixed	1	3	3	6	7	126	Western	Kalutara	6	79	1.5	BATA POLA EL	1.625		33	11713	BATAPOLAWEE	1	3	3	6	7	X	X	X	4	1.5	0.5774
8907	BATHIRATAWEE	Indica 3	5	5	5	4	3	148	Southern	Galle	6	80	2.125	BATAPALA	1		16	8907	BATHIRATAWEE	5	5	5	4	3	X	X	X	4	2.125	0.25
66511	BATUDELLA	Tropical japonica	1	5	5	6	4	146	Uva	Moneragala	6	81	3.625	BATAPOLAWEE	1.5		114	66511	BATUDELLA(AWNLESS)	1	5	5	6	4	X	5	5	4	3.625	1.6008
50691	BG12-1	Indica 1	NA	NA	NA	NA	NA	134			7	80	1.125	BATHIRATAWEE	2.125		108	50691	BG12-1	X	X	X	X	X	X	4	7	4	1.125	1.315
50657	BW100	Indica 1	NA	NA	NA	NA	NA	134			7	80	1.25	BATUDELLA	3.625		107	50657	BW100	X	X	X	X	X	X	4	6	4	1.25	0.5
63095	BW288-2	Indica 1	NA	NA	NA	NA	NA	132			7	80	0.5	BG12-1	1.125		113	63095	BW288-2	X	X	X	X	X	X	3	3	4	0.5	0.5774
55310	CHITHIRA KALI	Indica 1	NA	NA	NA	NA	NA	146	North Eastern	Mullaitivu	9	80	2.25	Black Gora	4		111	55310	CHITHIRA KALI	X	X	X	X	X	X	3	5	4	2.25	0.2887
15564	DAMPOTAWEE	Indica 4	1	5	5	4	5	132	Central	Kandy	7	80	2.375	BW100	1.25		82	15564	DAMPOTAWEE	1	5	5	4	5	X	X	X	4	2.375	0.4787
40791	DIK WEE2	Indica 1	1	5	NA	5	5	152			7	80	1.625	BW288-2	0.5		106	40791	DIK WEE	1	5	X	5	5	X	X	X	4	1.625	0.75
15442	DIKWEE1	Indica 1	7	3	NA	3	NA	132	North Eastern	Jaffna	9	80	2.5	CHITHIRA KALI	2.25		74	15442	DIKWEE	7	3	X	3	X	X	X	X	4	2.5	0.5774
67619	DURU WEE2	Aus	NA	NA	NA	NA	NA	124	Uva	Moneragala	6	81	1	DAMPOTAWEE	2.375		120	67619	DURU WEE(RED)	X	X	X	X	X	X	6	8	4	1	0
15282	DURUWEE1	Aus	7	NA	NA	7	NA	139	Southern	Matara	5	80	1.875	DIK WEE	1.625		53	15282	DURUWEE	7	X	X	7	X	X	X	X	4	1.875	0.6292
11679	GALPAWEE	Admixed	1	3	3	5	7	126	Sabaragamuwa	Ratnapura	6	80	2.375	DIKWEE	2.5		30	11679	GALPAWEE	1	3	3	5	7	X	X	X	4	2.375	0.4787
15621	GAMBADAWEE	Indica 4	1	5	5	6	7	125	Sabaragamuwa	Kegalle	7	80	0.75	DURU WEE2	1		86	15621	GAMBADAWEE	1	5	5	6	7	X	X	X	4	0.75	0.5
67621	GAMBODA	Indica 4	NA	NA	NA	NA	NA	142	Sabaragamuwa	Ratnapura	6	80	2.875	DURUWEE1	1.875		121	67621	GAMBODA	X	X	X	X	X	X	4	6	4	2.875	1.4361
15750	GODAWEL	Tropical japonica	5	5	5	7	6	125	Sabaragamuwa	Ratnapura	6	80	1	GALPAWEE	2.375		102	15750	GODAWEL	5	5	5	7	6	X	X	X	4	1	0
15670	GONABARU	Tropical japonica	5	NA	NA	4	NA	121	Southern	Hambantota	6	81	1.5	GAMBADAWEE	0.75		91	15670	GONABARU	5	X	X	4	X	X	X	X	4	1.5	0.5774
67622	HAL AL1	Indica 4	NA	NA	NA	NA	NA	142	Sabaragamuwa	Ratnapura	6	80	2.375	GAMBODA	2.875		122	67622	HAL AL	X	X	X	X	X	X	6	7	4	2.375	0.25
67623	HAL AL2	Indica 4	NA	NA	NA	NA	NA	143	Southern	Galle	6	80	1.75	GODAWEL	1		123	67623	HAL AL(AWNLESS)	X	X	X	X	X	X	7	7	4	1.75	0.5
15730	HAL ELIYA	Indica 4	1	5	5	7	6	121	Uva	Badulla	6	81	1.875	GONABARU	1.5		99	15730	HAL ELIYA	1	5	5	7	6	X	X	X	4	1.875	0.6292
11943	HAM-ALE -WEE	Indica 1	3	1	3	3	3	135	North Eastern	Vavuniya	8	80	1	HAL AL1	2.375		39	11943	HAM-ALE -WEE	3	1	3	3	3	X	X	X	4	1	0.8165
66515	HEEN GODA WEE	Tropical japonica	1	5	5	5	5	136	Uva	Moneragala	7	81	3	HAL AL2	1.75		115	66515	HEEN GODA WEE	1	5	5	5	5	X	4	5	4	3	1.4142
8969	HEENATI1	Aus	NA	NA	NA	NA	NA	131	North Western	Kurunegala	7	80	1.25	HAL ELIYA	1.875		22	8969	HEENATI2	5	5	7	5	5	X	7	X	4	3	1.4142
67627	HEENATI2	Aus	5	5	7	5	5	128	Sabaragamuwa	Ratnapura	6	80	3	HAM-ALE -WEE	1		124	67627	HEENATI1	X	X	X	X	X	X	6	7	4	1.25	0.5
7740	HEENDIKWEE1	Admixed	5	3	5	5	5	137	Southern	Galle	6	80	2	HEEN GODA WEE	3		8	7740	HEENDIKWEE1	5	3	5	5	5	X	X	X	4	2	0.8165
15694	HEENDIKWEE2	Indica 3	1	3	5	7	6	125	Southern	Galle	6	80	1	HEENATI2	3		62	15323	HEENDIKWEE2	1	3	5	7	6	X	X	X	4	1	0
15323	HEENDIKWEE3	Indica 1	1	5	5	6	6	133	North Eastern	Vavuniya	8	80	1.75	HEENATI1	1.25		93	15694	HEENDIKWEE3	1	5	5	6	6	X	7	X	4	1.75	0.5
15588	HONDARAWALA1	Admixed	1	5	5	7	5	135	North Central	Anuradhapura	8	80	2.125	HEENDIKWEE-1	2		83	15588	HONDARAWALA2	1	3	5	6	6	6	X	X	4	2.125	0.8539
15728	HONDARAWALA2	Indica 4	1	3	5	6	6	121	Uva	Badulla	6	81	2.5	HEENDIKWEE-2	1		97	15728	HONDARAWALA1	1	5	5	7	5	X	X	X	4	2.5	0.4082
7749	HORANA MAWEE	Indica 4	1	1	5	3	5	144	Southern	Matara	5	80	2.5	HEENDIKWEE-3	1.75		11	7749	HORANA MAWEE	1	1	5	3	5	X	X	X	4	2.5	1
55313	ILLUPAIPU SAMBA	Admixed	NA	NA	NA	NA	NA	124	North Eastern	Batticaloa	7	81	1.5	HONDARAWALA-1	2.125		112	55313	ILLUPAIPU SAMBA	X	X	X	X	X	X	4	6	4	1.5	0.5774
15341	INGRISI WEE	Indica 3	3	5	5	7	6	132	Southern	Galle	6	80	1.875	HONDARAWALA-2	2.5		67	15341	INGRISI WEE	3	5	5	7	6	X	X	X	4	1.875	0.6292
11736	KAHATA SAMBA1	Indica 3	7	1	NA	5	7	126	Sabaragamuwa	Ratnapura	6	80	1.25	HORANA MAWEE	2.5		37	11736	KAHATA SAMBA1	7	1	X	5	7	X	X	X	4	1.25	0.5
15324	KAHATA SAMBA2	Indica 3	1	3	5	7	6	121	Southern	Galle	6	80	1.75	ILLUPAIPU SAMBA	1.5		63	15324	KAHATA SAMBA2	1	3	5	7	6	X	X	X	4	1.75	0.5
11720	KAHATAWEE	Admixed	1	3	NA	4	5	134	Western	Kalutara	6	79	1.25	INGRISI WEE	1.875		34	11720	KAHATAWEE	1	3	X	4	5	X	X	X	4	1.25	1.2583
11680	KAL VELLAI	Indica 2	1	1	1	3	5	134	North Eastern	Jaffna	9	80	4	IR 64-21	0.875		31	11680	KAL VELLAI	1	1	1	3	5	X	X	X	4	4	1.4142
36264	KALU BALAWEE	Admixed	NA	NA	NA	NA	NA	126	North Eastern	Ampara	7	81	2	KAHATA SAMBA-1	1.25		103	36264	KALU BALAWEE	X	X	X	X	X	X	X	X	4	2	0
15330	KALU GIRES	Admixed	1	5	5	7	6	135	Southern	Galle	6	80	1.75	KAHATA SAMBA-2	1.75		65	15330	KALU GIRES	1	5	5	7	6	X	6	7	4	1.75	0.5
7717	KALUBALAWEE	Admixed	7	3	5	3	NA	125	Central	Matale	7	80	3	KAHATAWEE	1.25		1	7717	KALUBALAWEE	7	3	5	3	X	5	X	X	4	3	1.354
8923	KALUKUDA	Indica 4	3	3	5	4	5	134	Central	Nuwara Eliya	7	80	2.375	KAL VELLAI	4		18	8923	KALUKUDA	3	3	5	4	5	X	X	X	4	2.375	0.4787
15483	KALUNDAI	Indica 2	5	NA	1	NA	4	146	North Eastern	Jaffna	9	80	4	KALU BALAWEE	2		77	15483	KALUNDAI	5	X	1	X	4	9	3	5	4	4	1.4142
8991	KARUPPAN	Indica 2	1	1	1	3	3	160	North Eastern	Jaffna	9	80	3.375	KALU GIRES	1.75		25	8991	KARUPPAN	1	1	1	3	3	X	X	X	4	3.375	1.3769
15713	KARUPPU SEENADHI	Indica 4	1	5	5	7	6	127	North Eastern	Trincomalee	8	81	2.75	KALUBALAWEE	3		94	15713	KARUPPU SEENADHI	1	5	5	7	6	X	X	X	4	2.75	0.866
8904	KATHARAMANA	Indica 3	3	5	5	4	3	139	Southern	Galle	6	80	1.8333	KALUKUDA	2.375		15	8904	KATHARAMANA	3	5	5	4	3	X	X	X	3	1.8333	0.7638
15316	KIRIBATHA	Indica 4	1	3	5	7	7	121	Southern	Galle	6	80	3.125	KALUNDAI	4		60	15316	KIRIBATHA	1	3	5	7	7	X	X	X	4	3.125	1.315
11689	KIRINARAN	Admixed	3	1	1	5	5	157	Sabaragamuwa	Ratnapura	6	80	2	KARUPPAN	3.375		32	11689	KIRINARAN	3	1	1	5	5	X	X	X	4	2	0.8165
15641	KOLANATHIWEE	Indica 3	5	3	5	5	5	135	Western	Kalutara	6	79	1.375	KARUPPU SEENADHI	2.75		88	15641	KOLANATHIWEE	5	3	5	5	5	X	X	X	4	1.375	0.75
15244	KOTHTHAMALLI SAMBA	Indica 1	5	1	NA	4	NA	224	North Western	Kurunegala	7	80	1	KATHARAMANA	1.8333		51	15244	KOTHTHAMALLI SAMBA	5	1	X	4	X	X	X	X	4	1	0.8165
15435	KOTTAMALLI	Indica 3	5	5	5	7	6	132	Western	Colombo	6	80	1.625	KIRIBATHA	3.125		73	15435	KOTTAMALLI	5	5	5	7	6	X	X	X	4	1.625	0.75
7729	KURUBALAWEE	Aus	7	3	3	3	5	137	North Western	Kurunegala	7	80	1.125	KIRINARAN	2		6	7729	KURUBALAWEE	7	3	3	3	5	X	X	X	4	1.125	1.0308
9002	KURULUWEE	Aus	3	5	5	4	3	139	Sabaragamuwa	Kegalle	7	80	1	KOLANATHIWEE	1.375		28	9002	KURULUWEE	3	5	5	4	3	X	X	X	4	1	0
11990	KURUWEE	Indica 1	1	1	3	3	3	135	Uva	Moneragala	6	81	2.375	KOTHTHAMALLI SAMBA	1		43	11990	KURUWEE	1	1	3	3	3	X	X	X	4	2.375	0.25
15291	LUMBINI1	Indica 3	1	5	5	7	6	127	Southern	Matara	5	80	1	KOTTAMALLI	1.625		55	15291	LUMBINI	1	5	5	7	6	X	7	X	4	1	0
15319	LUMBINI2	Indica 4	1	3	5	6	6	127	Southern	Galle	6	80	2.125	KURUBALAWEE	1.125		61	15319	LUMBINI	1	3	5	6	6	X	7	X	4	2.125	0.25
66520	MA GODA AL	Indica 1	1	5	5	5	6	146	Uva	Moneragala	6	81	2.1667	KURULUWEE	1		116	66520	MA GODA AL	1	5	5	5	6	X	7	7	3	2.1667	0.2887
7722	MADAEL	Admixed	5	1	5	1	NA	133	Central	Matale	7	80	3	KURUWEE	2.375		3	7722	MADAEL	5	1	5	1	X	9	X	X	4	3	1.354
12096	MADAKALAPUWEE	Aus	5	5	5	6	5	121			7	80	3.5	LUMBINI-1	1		46	12096	MADAKALAPUWEE MONERAGALA	5	5	5	6	5	X	X	X	4	3.5	1
15353	MADOLUWA	Indica 3	1	5	5	6	5	135	Southern	Galle	6	80	1.75	LUMBINI-2	2.125		69	15353	MADOLUWA	1	5	5	6	5	X	X	X	4	1.75	0.5
15330	MADURU SAMBA	Indica 4	5	5	5	6	6	135	Southern	Galle	6	80	1.75	MA GODA AL	2.1667		64	15330	MADURU SAMBA	5	5	5	6	6	X	9	X	4	1.75	0.5
67640	MAHABATHAN	Admixed	NA	NA	NA	NA	NA	133	Sabaragamuwa	Ratnapura	6	80	2.25	MADAEL	3		125	67640	MAHABATHAN	X	X	X	X	X	X	4	6	4	2.25	0.2887
67641	MAHAGODA AL	Indica 1	NA	NA	NA	NA	NA	133	Uva	Moneragala	6	81	2.625	MADAKALAPUWEE	3.5		126	67641	MAHAGODA AL	X	X	X	X	X	X	2	4	4	2.625	1.7017
8899	MAHARATAWEE	Admixed	5	5	NA	5	NA	148	Sabaragamuwa	Kegalle	7	80	1.75	MADOLUWA	1.75		13	8899	MAHARATAWEE	5	5	X	5	X	X	X	X	4	1.75	1.5
67643	MALWARIYA	Tropical japonica	NA	NA	NA	NA	NA	127	Uva	Moneragala	6	81	2.75	MADURU SAMBA	1.75		127	67643	MALWARIYA	X	X	X	X	X	X	2	5	4	2.75	1.5
11955	MATARAWEE	Indica 3	1	3	5	5	5	135	Western	Kalutara	6	79	1	MAHABATHAN	2.25		41	11955	MATARAWEE	1	3	5	5	5	X	X	X	4	1	0
8901	MATHOLUWA	Indica 3	1	5	5	4	3	139	Southern	Galle	6	80	2.25	MAHAGODA AL	2.625		14	8901	MATHOLUWA	1	5	5	4	3	X	X	X	4	2.25	0.2887
8974	MENIKWEE	Indica 4	5	3	3	4	5	127	Southern	Hambantota	6	81	2.5	MAHARATAWEE	1.75		23	8974	MENIKWEE	5	3	3	4	5	X	X	X	4	2.5	0.4082
15485	MODDAI KARUPPAN	Indica 2	4	NA	NA	7	*	142	North Eastern	Jaffna	9	80	3	MALWARIYA	2.75		78	15485	MODDAI KARUPPAN	4	X	X	7	X	X	X	X	4	3	1.4142
15383	MOLLIGODA	Indica 3	3	5	5	6	5	125	Southern	Galle	6	80	2.375	MATARAWEE	1		71	15383	MOLLIGODA	3	5	5	6	5	X	X	X	4	2.375	1.25
7726	MOOTHUKIRIEL	Indica 4	3	1	5	3	5	133	North Western	Kurunegala	7	80	2.25	MATHOLUWA	2.25		5	7726	MOOTHUKIRIEL	3	1	5	3	5	7	X	X	4	2.25	0.2887
7720	MOROGALLAWEE	Admixed	5	1	5	3	NA	125	Central	Matale	7	80	2.125	MENIKWEE	2.5		2	7720	MOROGALLAWEE	5	1	5	3	X	5	X	X	4	2.125	0.25
15719	MUDUKIRIEL	Indica 1	3	3	5	5	5	142	North Western	Puttalam	8	79	2.25	MODDAI KARUPPAN	3		95	15719	MUDUKIRIEL	3	3	5	5	5	X	X	X	4	2.25	0.866
15228	MUTHU SAMBA	Indica 1	1	5	5	7	6	142	North Western	Kurunegala	7	80	2.5	MOLLIGODA	2.375		48	15228	MUTHU SAMBA	1	5	5	7	6	X	X	X	4	2.5	0.4082
8986	MUTHUSAMBA	Indica 1	7	3	1	2	3	148	North Eastern	Vavuniya	8	80	3.25	MOOTHUKIRIEL	2.25		24	8986	MUTHUSAMBA	7	3	1	2	3	X	X	X	4	3.25	1.2583
66525	NIYAN WEE1	Indica 2	1	5	5	6	6	158	Uva	Moneragala	6	81	4	MOROGALLAWEE	2.125		117	66525	NIYAN WEE1	1	5	5	6	6	X	8	9	4	4	1.4142
67646	NIYAN WEE2	Indica 2	NA	NA	NA	NA	NA	142	Uva	Moneragala	6	80	4	MUDUKIRIEL	2.25		128	67646	NIYAN WEE2	X	X	X	X	X	X	6	7	4	4	1.4142
67647	NIYAN WEE3	Indica 2	NA	NA	NA	NA	NA	145	Uva	Moneragala	6	80	3	MUTHU SAMBA	2.5		129	67647	NIYAN WEE3	X	X	X	X	X	X	6	7	4	3	0.8165
15630	PANDURU WEE	Indica 3	1	3	5	7	6	135	Sabaragamuwa	Kegalle	7	80	1.25	MUTHUSAMBA	3.25		87	15630	PANDURU WEE	1	3	5	7	6	X	X	X	4	1.25	0.5
66527	PANNITI	Aus	1	5	5	4	6	146	Sabaragamuwa	Ratnapura	6	80	2	Nipponbare	1.875		118	66527	PANNITI	1	5	5	4	6	X	X	X	4	2	0.7071
15692	PERIYA KARUPPAN	Indica 2	1	5	3	6	5	135	North Eastern	Vavuniya	8	80	3.375	NIYAN WEE-1	4		92	15692	PERIYA KARUPPAN	1	5	3	6	5	X	5	X	4	3.375	0.75
11966	PERIYA SIVAPPU	Indica 2	1	1	3	3	3	142	North Eastern	Jaffna	9	80	2.5	NIYAN WEE-2	4		42	11966	PERIYA SIVAPPU	1	1	3	3	3	X	X	X	4	2.5	0.4082
8992	PERIYAVELLAI	Indica 2	3	3	1	2	1	160	North Eastern	Jaffna	9	80	3	NIYAN WEE-3	3		26	8992	PERIYAVELLAI	3	3	1	2	1	X	X	X	4	3	1.1547
74707	PODI NIYAN WEE	Indica 2	NA	NA	NA	NA	NA	148	Uva	Moneragala	6	80	2.75	PANDURU WEE	1.25		135	74707	PODI NIYAN WEE	X	X	X	X	X	X	X	X	4	2.75	0.2887
67648	PODI WEE2	Indica 2	NA	NA	NA	NA	NA	132	Sabaragamuwa	Ratnapura	6	80	2.125	PANNITI	2		130	67648	PODI WEE2	X	X	X	X	X	X	2	4	4	2.125	0.8539
11938	PODIWEE1	Tropical japonica	1	1	3	3	3	142	Western	Colombo	6	80	5	PERIYA KARUPPAN	3.375		38	11938	PODIWEE1	1	1	3	3	3	X	X	X	4	5	0
67650	POKKURU SAMBA	Indica 1	NA	NA	NA	NA	NA	122	Sabaragamuwa	Ratnapura	6	80	1.25	PERIYA SIVAPPU	2.5		131	67650	POKKURU SAMBA	X	X	X	X	X	X	5	7	4	1.25	0.5
36355	PUKURU SAMBA	Indica 1	5	5	NA	4	NA	126	North Eastern	Ampara	7	81	2.25	PERIYAVELLAI	3		104	36355	PUKURU SAMBA	5	5	X	4	X	X	X	X	4	2.25	1.2583
67651	PUSHPARAGA	Admixed	NA	NA	NA	NA	NA	146	Uva	Badulla	6	80	2.25	PODI NIYAN WEE	2.75		132	67651	PUSHPARAGA	X	X	X	X	X	X	3	5	4	2.25	0.2887
7753	RAMBUTTANWEE	Indica 3	3	1	3	3	5	137	Sabaragamuwa	Ratnapura	6	80	2	PODI WEE2	2.125		12	7753	RAMBUTTANWEE	3	1	3	3	5	X	X	X	3	2	0
15461	RANGAMODAN	Indica 2	1	5	5	4	5	146	North Eastern	Jaffna	9	80	3.25	PODIWEE1	5		75	15461	RANGAMODAN	1	5	5	4	5	X	X	X	4	3.25	1.2583
12002	RANKIRI	Indica 1	3	3	5	6	5	140	North Western	Puttalam	8	79	2.75	POKKURU SAMBA	1.25		44	12002	RANKIRI	3	3	5	6	5	X	X	X	4	2.75	0.5
15747	RATA THAVALU	Indica 4	1	3	5	6	6	125	Sabaragamuwa	Ratnapura	6	80	2.125	PUKURU SAMBA	2.25		101	15747	RATA THAVALU	1	3	5	6	6	X	X	X	4	2.125	0.25
8924	RATATHAWALU	Admixed	3	5	5	5	5	139	Sabaragamuwa	Ratnapura	6	80	1.75	PUSHPARAGA	2.25		19	8924	RATATHAWALU	3	5	5	5	5	X	X	X	4	1.75	0.5
15185	RATAWEE1	Indica 1	5	1	NA	4	NA	120	North Western	Kurunegala	7	80	0.5	RAMBUTTANWEE	2		47	15185	RATAWEE	5	1	X	4	X	X	7	X	4	0.5	0.5774
15338	RATAWEE2	Admixed	1	3	5	7	7	121	Southern	Galle	6	80	2	RANGAMODAN	3.25		66	15338	RATAWEE	1	3	5	7	7	X	7	X	4	2	0
51062	RATH RANPODIWEE	Admixed	3	1	NA	5	NA	122	North Western	Puttalam	7	79	1.875	RANKIRI	2.75		110	51062	RATH RANPODIWEE	3	1	X	5	X	9	X	X	4	1.875	0.6292
15369	RATHKARA	Indica 3	3	5	5	6	5	127	Southern	Galle	6	80	1.875	RATA THAVALU	2.125		70	15369	RATHKARA	3	5	5	6	5	X	X	X	4	1.875	0.6292
11730	RATHU HEENATI	Indica 1	5	1	NA	6	NA	140	Central	Kandy	7	80	2.625	RATATHAWALU	1.75		36	11730	RATHU HEENATI	5	1	X	6	X	X	7	7	4	2.625	0.4787
15644	RATHU WEE1	Indica 3	1	5	5	7	6	142	Western	Kalutara	6	79	3	RATAWEE-1	0.5		89	15644	RATHU WEE	1	5	5	7	6	X	X	X	4	3	1.354
8952	RATHUWEE2	Indica 3	5	5	5	6	5	148	Western	Colombo	6	80	2	RATAWEE-2	2		21	8952	RATHUWEE	5	5	5	6	5	X	X	X	4	2	0
15309	RUWANRATHRAN	Indica 3	1	5	5	7	7	121	Southern	Matara	5	80	1	RATH RANPODIWEE	1.875		58	15309	RUWANRATHRAN	1	5	5	7	7	X	X	X	4	1	0.8165
15468	SARALI	Indica 2	5	3	NA	3	NA	146	North Eastern	Jaffna	9	80	3.5	RATHKARA	1.875		76	15468	SARALI	5	3	X	3	X	X	X	X	4	3.5	1
15514	SEDUKKAN SAMBA	Indica 1	5	3	NA	3	NA	152	North Eastern	Batticaloa	7	81	1.5	RATHU HEENATI	2.625		79	15514	SEDUKKAN SAMBA	5	3	X	3	X	X	X	X	4	1.5	0.5774
11946	SINNAVELLAI	Indica 2	1	1	3	1	3	142	North Eastern	Jaffna	9	80	4.3333	RATHU WEE1	3		40	11946	SINNAVELLAI	1	1	3	1	3	X	X	X	3	4.3333	1.1547
15541	SUDU HONDARAWALA	Indica 1	1	3	5	4	5	155	Central	Kandy	7	80	3.375	RATHUWEE2	2		81	15541	SUDU HONDARAWALA	1	3	5	4	5	X	X	X	4	3.375	1.3769
15409	SUDU MADA THAVALU	Indica 4	1	5	5	7	6	125	Western	Colombo	6	80	1.875	RUWANRATHRAN	1		72	15409	SUDU MADA THAVALU	1	5	5	7	6	X	X	X	4	1.875	0.6292
15601	SUDU MURUNGA	Indica 1	5	1	NA	4	NA	125	North Central	Anuradhapura	8	80	1	SARALI	3.5		85	15601	SUDU MURUNGA	5	1	X	4	X	X	X	X	4	1	0.8165
7724	SUDUBALAWEE	Indica 4	5	1	5	3	NA	125	North Western	Kurunegala	7	80	2.25	SEDUKKAN SAMBA	1.5		4	7724	SUDUBALAWEE	5	1	5	3	X	7	X	X	4	2.25	0.2887
11671	SUDURU SAMBA	Admixed	3	3	3	7	7	126	Western	Colombo	6	80	2.375	SINNAVELLAI	4.3333		29	11671	SUDURU SAMBA	3	3	3	7	7	X	X	X	4	2.375	1.8875
15239	SULAI	Indica 1	5	1	NA	4	NA	139	North Western	Kurunegala	7	80	2	SUDU HONDARAWALA	3.375		50	15239	SULAI	5	1	X	4	X	X	X	X	4	2	0.7071
15724	TAIWAN	Indica 1	1	3	3	9	7	137	North Central	Polonnaruwa	7	81	1.25	SUDU MADA THAVALU	1.875		96	15724	TAIWAN	1	3	3	9	7	X	X	X	4	1.25	0.5
7741	THAHANALA	Aus	5	3	5	3	NA	128	Southern	Galle	6	80	2.8333	SUDU MURUNGA	1		9	7741	THAHANALA	5	3	5	3	X	5	X	X	3	2.8333	1.0408
15729	THATUWEL	Tropical japonica	3	5	5	9	5	134	Uva	Badulla	6	81	3.25	SUDUBALAWEE	2.25		98	15729	THATUWEL	3	5	5	9	5	X	X	X	4	3.25	1.7078
15314	THAVALU1	Admixed	1	3	7	6	6	121	Southern	Galle	6	80	2.125	SUDURU SAMBA	2.375		59	15314	THAVALU	1	3	7	6	6	X	7	7	4	2.125	0.8539
15746	THAVALU2	Indica 4	1	5	5	6	6	125	Sabaragamuwa	Ratnapura	6	80	1.875	SULAI	2		100	15746	THAVALU	1	5	5	6	6	X	5	7	4	1.875	0.6292
15347	TISSA WEE	Indica 3	1	5	5	7	6	132	Southern	Galle	6	80	1.75	TAIWAN	1.25		68	15347	TISSA WEE	1	5	5	7	6	X	X	X	4	1.75	0.5
8997	VELLAI	Indica 2	3	3	3	4	3	152	North Eastern	Jaffna	9	80	3.625	THAHANALA	2.8333		27	8997	VELLAI	3	3	3	4	3	X	X	X	4	3.625	1.6008
15233	VELLAI ILLANKALI	Indica 1	5	1	NA	4	NA	142	North Western	Kurunegala	7	80	1.25	THATUWEL	3.25		49	15233	VELLAI ILLANKALI	5	1	X	4	X	X	2	5	4	1.25	0.5
11726	WANNI DAHANALA	Indica 4	3	1	6	6	6	126	North Western	Kurunegala	7	80	2	THAVALU-1	2.125		35	11726	WANNI DAHANALA	3	1	6	6	6	X	4	7	4	2	0
67660	WEDA HEENATI1	Indica 3	NA	NA	NA	NA	NA	157	Southern	Galle	6	80	2.625	THAVALU-2	1.875		134	67660	WEDA HEENATI1	X	X	X	X	X	X	5	7	4	1.875	0.6292
67659	WEDA HEENATI2	Aus	NA	NA	NA	NA	NA	120	Western	Kalutara	6	80	1.875	TISSA WEE	1.75		133	67659	WEDA HEENATI2	X	X	X	X	X	X	5	7	4	2.625	1.7017
15293	YAKADAWEE	Indica 1	1	7	5	7	7	121	Southern	Matara	5	80	2.25	VELLAI	3.625		56	15293	YAKADAWEE	1	7	5	7	7	X	X	X	4	2.25	0.2887
														VELLAI ILLANKALI	1.25
														WANNI DAHANALA	2
														WEDA HEENATI2	1.875
														WEDA HEENATI-2	2.625
														YAKADAWEE	2.25
