# Supplementary material for: Genetic and root phenotype diversity in Sri Lankan rice landraces may be related to drought resistance
Source: Rice (N Y). 2016 May 17;9:24. doi: 10.1186/s12284-016-0092-7 (PMC5396129; doi:10.1186/s12284-016-0092-7)
Supplement: Supplementary file 3 — Genotype of 326 SNPs for 135 Sri Lankan landraces plus 18 OryzaSNP accessions (the last 18 entries). (XLSX 198 kb) [file 12284_2016_92_MOESM3_ESM.xlsx]

## Sheet: SL+ SNP
Supplementary Table 2: Genotype of 326 SNPs for 135 Sri Lankan landraces plus 18 OryzaSNP accessions (the last 18 entries)
Accession↓/SNP id.→	id1000223	id1000556	id1001073	id1002308	id1002899	id1003559	id1004759	id1004874	id1006064	id1006175	id1007050	id1008267	id1008539	id1008896	id1009283	id1009557	id1009616	id1011513	id1010412	id1011568	id1011578	id1012048	id1012784	rd1000258	id1015596	id1019229	id1019332	id1020166	id1020667	id1020828	id1020938	id1021920	id1022408	id1023978	id1026656	id1025558	id1025983	id1026833	id1027598	id1027818	id1028304	id2000007	id2000096	id2000405	id2000835	id2001287	id2001565	id2002363	id2003094
KALUBALAWEE	CC	GG	GG	GG	GG	AA	GG	AA	GG	AA	CC	CC	AA	GG	GG	CC	GG	AA	GG	AA	AA	GG	AA	GG	TT	GG	CC	AA	GG	AA	GG	AA	GG	GG	CC	GG	CC	AA	AA	GG	AA	GG	TT	AA	CC	GG	GG	GG	AA
ARNOLISWEE	CC	AA	GG	AA	GG	AA	GG	AA	AA	AA	CC	CC	AA	GG	GG	AA	AA	AA	AA	AA	AA	GG	AA	GG	TT	AA	CC	AA	AA	AA	AA	AA	GG	GG	CC	GG	CC	AA	AA	GG	AA	GG	TT	AA	AA	GG	GG	GG	AA
THAVALU2	CC	GG	GG	AA	AG	GG	GG	AA	AA	GG	CC	CC	AA	GG	GG	AC	AG	AA	GG	AA	AT	AA	GG	GG	TT	AA	AA	AA	GG	TT	GG	CC	CC	GG	CC	GG	CC	AA	AA	GG	GG	GG	AA	GG	AA	GG	AA	GG	GG
RATA-THAVALU	CC	GG	AA	AA	AA	GG	GG	AA	AA	GG	CC	CC	AA	GG	GG	AC	AG	AA	GG	AA	TT	AG	GG	GG	TT	AA	AA	AA	GG	TT	GG	CC	CG	GG	CC	GG	CC	AA	AA	GG	GG	GG	AA	GG	AA	GG	AG	GG	GG
GODAWEL	AA	GG	AA	AA	AA	GG	GG	AA	GG	AA	CC	AA	CC	GG	AA	AA	AA	AA	AA	AA	AA	AA	GG	GG	AA	GG	AA	AA	AA	AA	AA	CC	GG	AA	AA	AA	CC	GG	CC	GG	AA	GG	TT	AA	AA	GG	AA	AA	GG
KALU-BALAWEE	CC	GG	AA	AA	AG	GG	GG	AA	AA	GG	CC	AA	AA	GG	GG	CC	GG	AA	GG	AA	TT	GG	AA	GG	TT	AA	AA	AA	AA	AA	GG	CC	GG	GG	CC	GG	CC	AA	AA	GG	GG	GG	AA	GG	CC	GG	AA	GG	GG
PUKURU-SAMBA	CC	GG	AA	AA	AA	GG	GG	AC	AA	GG	CC	AA	AA	GG	GG	CC	AG	AA	GG	AA	TT	AG	AG	GG	TT	AA	AA	AA	AA	AA	GG	AC	CG	GG	CC	GG	GG	AA	AA	GG	AA	GG	AT	GG	CC	GG	GG	AA	GG
BATA-POLA-EL	CC	GG	GG	GG	GG	GG	GG	AA	AA	GG	CC	AA	AA	GG	GG	CC	GG	AA	GG	AA	TT	GG	GG	GG	TT	AA	AA	AA	AA	TT	GG	CC	CC	GG	CC	GG	CC	AA	AA	GG	GG	GG	AA	AA	AA	GG	AA	GG	GG
DIK-WEE	CC	GG	GG	GG	GG	AA	GG	AA	AA	GG	CC	AA	AA	GG	GG	CC	AA	AA	GG	AA	TT	GG	GG	GG	TT	AA	AA	AA	GG	TT	GG	CC	GG	GG	CC	GG	GG	AA	AA	GG	GG	GG	TT	GG	CC	GG	AA	GG	GG
BW100	CC	GG	GG	GG	GG	GG	GG	CC	AA	GG	CC	AA	AA	GG	GG	CC	GG	AA	GG	AA	TT	AA	AA	GG	TT	AA	AA	AA	AA	AA	GG	AA	CC	GG	CC	GG	GG	AA	AA	GG	GG	GG	TT	AA	AA	GG	GG	AA	GG
BG12-1	AA	AA	GG	GG	GG	AA	GG	AA	AA	GG	CC	AA	AA	GG	GG	CC	GG	AA	GG	AA	AA	AA	GG	GG	TT	AA	AA	AA	AA	AA	GG	AA	CC	GG	CC	AA	GG	AA	AA	GG	GG	GG	TT	AA	AA	GG	GG	GG	GG
BADHIWEE	CC	GG	GG	GG	GG	GG	GG	AA	AA	GG	CC	AA	AA	GG	GG	AA	AA	AA	GG	AA	AT	AA	GG	GG	TT	AA	AA	AA	GG	TT	GG	CC	GG	GG	CC	GG	CC	AA	AA	GG	GG	GG	AA	AA	AA	GG	AA	GG	AA
HORANA-MAWEE	CC	GG	GG	AA	AA	GG	GG	AA	AA	GG	CC	AA	AA	GG	GG	CC	GG	AA	GG	AA	TT	GG	AA	GG	TT	AA	AA	AA	AA	TT	GG	CC	CC	GG	CC	GG	CC	AA	AA	GG	GG	GG	AA	GG	AA	GG	AA	GG	AA
RATH-RANPODIWEE	CC	GG	AG	GG	AA	AA	GG	AA	AA	GG	CC	AA	AA	GG	GG	CC	GG	AA	AA	GG	TT	GG	AA	GG	AT	AA	AA	AA	AG	AA	GG	AC	CG	GG	CC	GG	CG	AA	AA	GG	AA	GG	AT	GG	CC	GG	AA	GG	AA
CHITHIRA-KALI	CC	GG	GG	GG	GG	GG	GG	AA	AA	GG	CC	CC	AA	GG	GG	CC	GG	AA	GG	AA	TT	GG	GG	GG	AA	AA	AA	GG	AA	AA	GG	CC	CC	GG	CC	GG	GG	AA	AA	GG	AA	GG	TT	GG	AA	GG	AA	GG	GG
ILLUPAIPU-SAMBA	CC	GG	GG	GG	AA	AA	GG	AA	AA	GG	CC	AA	AA	GG	GG	CC	GG	AA	AA	GG	TT	GG	AA	GG	AA	AA	AA	AA	GG	AT	GG	CC	CC	GG	CC	GG	GG	AA	AA	GG	AA	GG	TT	GG	CC	GG	AA	GG	AA
BW288-2	AC	AG	AG	AA	GG	GG	GG	CC	AA	GG	CC	AA	AA	GG	GG	CC	GG	AA	GG	AA	TT	GG	GG	GG	TT	AA	AA	AA	GG	TT	GG	CC	GG	GG	CC	GG	GG	AA	AA	GG	GG	GG	AA	GG	AA	GG	GG	GG	GG
BATUDELLA	AA	GG	AA	AA	AA	AA	GG	AA	GG	AA	CC	AA	AA	AA	AA	AC	AA	AA	AA	AA	AA	AA	AA	GG	AA	GG	AA	AA	AA	AA	AA	AA	GG	AA	AA	AA	CC	GG	CC	GG	AA	GG	TT	AA	AA	GG	AA	AA	GG
HEEN-GODA-WEE	AA	GG	AA	AA	AA	AG	GG	AA	GG	AA	CC	CC	AA	GG	AA	AA	AA	AA	AA	AA	AA	AA	AA	GG	AA	GG	AA	AA	AA	AA	AA	AA	GG	AG	CC	AA	CC	AA	CC	GG	AA	GG	TT	AA	AA	GG	AA	AA	GG
MA-GODA-AL	CC	GG	GG	GG	GG	AG	GG	AA	AA	GG	CC	AA	AA	GG	GG	AC	AG	AA	GG	AA	AA	AA	GG	GG	TT	AA	AA	AA	AA	AA	GG	CC	CC	GG	CC	GG	GG	AA	AA	GG	GG	GG	AA	GG	AA	GG	GG	AA	AG
NIYAN-WEE1	CC	GG	AA	AA	GG	GG	GG	AA	AA	GG	CC	AA	AA	GG	GG	CC	GG	AA	GG	AA	TT	AA	GG	GG	TT	AA	AA	AA	AA	AA	GG	AA	GG	GG	CC	GG	GG	AA	AA	GG	GG	GG	AA	GG	CC	GG	AA	AA	GG
PANNITI	CC	GG	GG	AA	GG	AA	GG	AA	AA	GG	CC	CC	AA	GG	GG	AA	AA	AA	GG	AA	AA	GG	AA	GG	AA	AA	CC	AA	AA	AA	AA	AA	GG	GG	CC	GG	GG	AA	AA	GG	GG	GG	TT	GG	CC	GG	GG	GG	AA
AL-WEE	CC	AA	GG	AA	GG	AA	GG	AA	AA	AA	CC	CC	AA	GG	GG	AC	AG	AA	AA	AA	AA	AG	AG	GG	TT	AA	CC	AG	AA	AA	AA	AA	GG	GG	CC	GG	CG	AA	AA	GG	GG	GG	TT	AA	AA	GG	GG	GG	AA
RAMBUTTANWEE	CC	GG	GG	GG	GG	GG	GG	AA	AA	GG	CC	AA	AA	GG	GG	AA	AA	AA	GG	AA	AA	AA	AA	GG	TT	AA	AA	AA	AA	TT	GG	CC	CC	GG	CC	GG	CC	AA	AA	GG	GG	GG	AA	AA	AA	GG	AA	GG	AA
DURU-WEE(RED)	CC	AA	GG	AA	GG	AA	GG	AA	AA	AA	CC	CC	AA	GG	GG	CC	GG	AA	GG	AA	AA	GG	AA	GG	TT	AA	CC	GG	AA	AA	AA	AA	GG	GG	CC	GG	GG	AA	AA	GG	GG	GG	TT	AA	AA	GG	AA	GG	AA
GAMBODA	AC	GG	AG	AG	AA	AG	GG	AA	AA	GG	CC	AA	AA	GG	GG	CC	GG	AA	GG	AA	AT	AG	GG	GG	TT	AA	AA	AG	AA	AA	GG	CC	CG	GG	CC	GG	CG	AA	AA	GG	GG	GG	AT	GG	AA	GG	AG	AA	AA
HAL-AL	CC	GG	AA	AA	AA	GG	GG	AA	AA	GG	CC	CC	AA	GG	GG	AA	AA	AA	GG	AA	TT	AA	GG	GG	TT	AA	AA	AA	GG	TT	GG	CC	GG	GG	CC	GG	CC	AA	AA	GG	GG	GG	AA	GG	AA	GG	AA	GG	GG
HAL-AL	CC	GG	GG	AA	AA	GG	GG	AA	AA	GG	CC	AC	AA	GG	GG	AC	AG	AA	GG	AA	AT	AG	GG	GG	TT	AA	AA	AA	AG	AT	GG	AC	CC	GG	CC	GG	CC	AA	AA	GG	GG	GG	AA	GG	AA	GG	AA	AG	AA
HEENATI2	CC	AA	GG	AA	GG	AA	GG	AA	AA	GG	CC	CC	AA	GG	GG	AA	AA	AA	GG	AA	AA	GG	AA	GG	TT	AA	CC	GG	AA	AA	AA	AA	GG	GG	CC	GG	GG	AA	AA	GG	GG	GG	TT	AA	AA	GG	AA	GG	AA
MAHABATHAN	CC	GG	GG	GG	GG	GG	GG	AA	AA	GG	CC	AA	AA	GG	GG	CC	GG	AA	GG	AA	TT	GG	GG	GG	TT	AA	AA	AA	AA	AA	GG	AA	CC	GG	CC	GG	CC	AA	AA	GG	GG	GG	AA	GG	AA	GG	GG	AA	GG
MAHAGODA-AL	CC	GG	AA	AA	AA	GG	CC	CC	AA	AA	CC	AA	AA	GG	GG	CC	AA	AA	GG	AA	AA	AA	GG	GG	TT	AA	AA	AA	GG	TT	GG	CC	CC	GG	CC	GG	GG	AA	AA	GG	AA	GG	AA	GG	CC	GG	GG	AA	GG
MALWARIYA	AA	GG	AA	AA	AA	GG	GG	AA	GG	AA	CC	CC	CC	AA	AA	AA	AA	AA	AA	AA	AA	AA	AA	GG	AA	GG	CC	AA	AA	AA	AA	AA	GG	GG	AA	AA	CC	GG	CC	GG	AA	GG	TT	AA	AA	GG	AA	AA	GG
NIYAN-WEE2	CC	GG	AA	AA	GG	GG	GG	AA	AA	GG	CC	AA	AA	GG	GG	CC	GG	AA	GG	AA	TT	AA	GG	GG	TT	AA	AA	AA	AA	AA	GG	AA	GG	GG	CC	GG	GG	AA	AA	GG	GG	GG	AA	GG	CC	GG	AA	AA	GG
NIYAN-WEE3	CC	GG	AA	AA	GG	GG	GG	AA	AA	GG	CC	AA	AA	GG	GG	CC	GG	AA	GG	AA	TT	AA	GG	GG	TT	AA	AA	AA	AA	AA	GG	AA	GG	GG	CC	GG	GG	AA	AA	GG	GG	GG	AA	GG	CC	GG	AA	AA	GG
MAHARATAWEE	CC	GG	AA	AA	AA	GG	GG	AA	AA	GG	CC	AA	AA	GG	GG	CC	GG	AA	GG	AA	TT	GG	GG	GG	TT	AA	AA	AA	AA	AA	GG	AA	GG	GG	CC	GG	CC	AA	AA	GG	GG	GG	AA	GG	AA	GG	AA	AA	GG
PODI-WEE	AA	GG	AA	GG	GG	GG	GG	AA	GG	AA	CC	AA	CC	AA	AA	AA	AA	AA	AA	AA	AA	AA	AA	GG	AA	GG	AA	AA	AA	AA	AA	CC	GG	AA	AA	AA	CC	GG	CC	GG	AA	GG	TT	AA	AA	GG	AA	AA	GG
POKKURU-SAMBA	AA	AA	GG	GG	GG	AA	GG	CC	AA	GG	CC	AA	AA	GG	GG	CC	GG	AA	GG	AA	AA	AA	GG	GG	TT	AA	AA	AA	AA	AA	GG	AA	GG	AA	CC	GG	GG	AA	AA	GG	GG	GG	AA	GG	CC	GG	GG	AA	GG
PUSHPARAGA	CC	GG	GG	AG	GG	AA	GG	AA	AA	GG	CC	CC	AA	GG	GG	CC	GG	AA	GG	AA	AA	GG	AA	GG	TT	AA	CC	AA	AA	AA	AA	AA	GG	GG	CC	GG	GG	AA	AA	GG	GG	GG	TT	AA	AA	GG	AA	GG	GG
WEDA-HEENATI1	CC	GG	GG	GG	GG	GG	GG	AA	AA	GG	CC	AA	AA	GG	GG	AA	AA	AA	GG	AA	AA	AA	AA	GG	TT	AA	AA	AA	AA	AA	GG	CC	CC	GG	CC	GG	CC	AA	AA	GG	GG	GG	TT	GG	AA	GG	AA	AA	AG
WEDA-HEENATI2	CC	GG	GG	GG	GG	AA	GG	AA	AA	GG	CC	CC	AA	GG	GG	CC	GG	AA	GG	AA	AA	GG	AA	GG	TT	GG	CC	AA	GG	AA	GG	AA	GG	GG	CC	GG	CC	AA	AA	GG	AA	GG	TT	AA	AC	GG	GG	GG	AA
PODI-NIYAN-WEE	CC	GG	AA	AA	GG	GG	GG	AA	AA	GG	CC	AA	AA	GG	GG	CC	GG	AA	GG	AA	TT	AA	GG	GG	TT	AA	AA	AA	AA	AA	GG	AA	GG	GG	CC	GG	GG	AA	AA	GG	GG	GG	AA	GG	CC	GG	AA	AA	GG
MATHOLUWA	CC	GG	GG	GG	GG	GG	GG	AA	GG	AG	CC	AC	AA	GG	GG	AA	AA	AA	GG	AA	AA	AA	AA	GG	TT	AA	AA	AG	AA	AA	GG	CC	CC	GG	CC	GG	CG	AA	AA	GG	AG	GG	AA	GG	AA	GG	GG	GG	AA
KATHARAMANA	CC	GG	GG	GG	GG	GG	GG	AA	GG	AG	CC	AC	AA	GG	GG	AC	AG	AA	GG	AA	AA	AA	AA	GG	TT	AA	AA	GG	AA	AA	GG	CC	CC	GG	CC	GG	CC	AA	AA	GG	AG	GG	AA	GG	AA	GG	GG	AG	AA
BATHIRATAWEE	CC	GG	GG	GG	GG	GG	GG	AA	AA	GG	CC	CC	AA	GG	GG	CC	GG	AA	GG	AA	AA	AA	AA	GG	TT	AA	AA	GG	AA	AA	GG	CC	CC	GG	CC	GG	CC	AA	AA	GG	GG	GG	AA	GG	AA	GG	GG	GG	GG
BALAMAWEE	AA	AA	GG	GG	GG	AA	GG	AA	AA	GG	CC	AA	AA	GG	GG	CC	GG	AA	GG	AA	AA	AA	GG	GG	TT	AA	AA	GG	GG	AA	GG	CC	CC	GG	CC	GG	GG	AA	AA	GG	GG	GG	TT	GG	CC	GG	AA	AA	GG
KALUKUDA	CC	GG	AG	AA	AG	GG	GG	AA	AA	GG	CC	AC	AA	GG	GG	CC	GG	AA	GG	AA	TT	AG	AG	GG	TT	AA	AA	AA	AG	AT	GG	AC	CG	GG	CC	GG	CC	AA	AA	GG	GG	GG	AA	GG	AC	GG	AA	AG	AG
RATATHAWALU	CC	GG	GG	AA	AG	GG	GG	AA	AA	GG	CC	CC	AA	GG	GG	CC	GG	AA	GG	AA	TT	AA	AG	GG	TT	AA	AA	AA	AG	AT	GG	CC	CC	GG	CC	GG	CC	AA	AA	GG	GG	GG	AA	GG	AA	GG	AG	GG	GG
MOROGALLAWEE	AC	AG	AG	AG	GG	AG	CG	AA	AG	AG	CC	AC	AA	AG	AG	AC	GG	AG	AG	AG	TT	AG	AG	AG	AT	AG	AC	AG	AG	AT	AG	AC	GG	GG	CC	AG	CG	AG	AC	GG	GG	AG	AT	AG	CC	AG	AA	GG	AG
ALAGUSAMBA	CC	GG	AA	AA	GG	GG	GG	AA	AA	AA	CC	AA	AA	GG	GG	CC	GG	AA	GG	AA	AA	AA	AA	GG	TT	AA	AA	AA	AA	AA	GG	CC	CC	GG	CC	GG	GG	AA	AA	GG	GG	GG	AA	GG	CC	GG	AA	AA	GG
RATHUWEE	CC	GG	GG	GG	GG	GG	GG	AA	AA	GG	CC	AA	AA	GG	GG	AA	AA	AA	GG	AA	AA	AA	AA	GG	TT	AA	AA	AA	AA	AA	GG	CC	CC	GG	CC	GG	CC	AA	AA	GG	GG	GG	AA	GG	AA	GG	GG	AA	AA
HEENATI1	CC	GG	GG	GG	GG	AA	GG	AA	AA	GG	CC	CC	AA	GG	GG	CC	GG	AA	GG	AA	AA	GG	AA	GG	TT	AA	CC	AA	AA	AA	GG	AA	GG	GG	CC	GG	CC	AA	AA	AA	GG	GG	TT	AA	AA	GG	AA	GG	AA
MENIKWEE	CC	GG	AA	AG	AG	GG	GG	AA	AA	AG	CC	AA	AA	GG	GG	CC	GG	AA	GG	AA	TT	AA	AA	GG	TT	AA	AA	AA	AA	AA	GG	AC	CC	GG	CC	GG	GG	AA	AA	GG	AG	GG	AA	GG	CC	GG	AA	GG	GG
MUTHUSAMBA	CC	GG	GG	GG	GG	GG	GG	AA	AA	GG	CC	AA	AA	GG	GG	CC	GG	AA	GG	AA	TT	GG	GG	GG	AA	AA	AA	GG	GG	AA	GG	CC	CC	GG	CC	GG	CC	AA	AA	GG	AA	GG	AA	GG	CC	GG	AA	AA	AA
KARUPPAN	CC	GG	GG	GG	GG	GG	GG	AA	AA	AA	CC	AA	AA	GG	GG	CC	GG	AA	GG	AA	AA	AA	GG	GG	TT	AA	AA	AA	AA	AA	GG	AA	GG	GG	CC	GG	GG	AA	AA	GG	GG	GG	AA	GG	CC	GG	AA	GG	GG
PERIYAVELLAI	CC	GG	AA	AA	AA	GG	GG	AA	AA	AA	CC	AA	AA	GG	GG	CC	GG	AA	GG	AA	AA	AA	GG	GG	TT	AA	AA	AA	AA	AA	GG	CC	CC	GG	CC	GG	GG	AA	AA	GG	GG	GG	AA	GG	CC	GG	AA	AA	GG
VELLAI	CC	GG	AA	AA	GG	GG	GG	AA	AA	GG	CC	AA	AA	GG	GG	CC	AA	AA	GG	AA	TT	AA	GG	GG	TT	AA	AA	AA	AA	AA	GG	AA	GG	GG	CC	GG	GG	AA	AA	GG	GG	GG	AA	GG	CC	GG	AA	GG	GG
KURULUWEE	CC	AA	GG	AA	GG	AA	GG	AA	AA	AA	CC	CC	AA	GG	GG	CC	GG	AA	GG	AA	AA	GG	AA	GG	TT	AA	AA	GG	AA	AA	AA	AA	GG	GG	CC	GG	GG	AA	AA	GG	GG	GG	TT	AA	AA	GG	AA	GG	AA
SUDURU-SAMBA	AA	AA	AA	GG	GG	AA	GG	AA	GG	AA	CC	AA	AA	GG	GG	CC	GG	AA	AA	AA	AA	AA	GG	GG	AA	GG	AA	GG	AA	AA	AA	CC	GG	GG	CC	GG	CC	AA	AA	GG	AA	GG	TT	AA	AA	GG	AA	AA	AA
MADAEL	AC	AG	AA	AA	AG	AG	CG	AA	AG	GG	CC	AC	AA	AG	AA	AC	AG	AG	AG	AG	AT	AG	AG	AG	AT	AA	AC	AG	AG	AT	AG	AC	CG	GG	AC	AG	CG	AG	AC	AG	GG	AG	AT	AG	AC	AG	AG	AA	AA
GALPAWEE	CC	GG	GG	AA	AG	GG	GG	AA	AA	GG	CC	AC	AA	GG	GG	AA	AA	AA	GG	AA	AT	AG	GG	GG	TT	AA	AA	AA	GG	TT	GG	CC	CC	GG	CC	GG	CC	AA	AA	GG	GG	GG	AA	GG	AA	GG	AG	GG	AG
KAL-VELLAI	CC	GG	AA	AA	AA	GG	GG	AA	AA	AA	CC	AA	AA	GG	GG	CC	GG	AA	GG	AA	AA	AA	GG	GG	TT	AA	AA	AA	AA	AA	GG	CC	CC	GG	CC	GG	GG	AA	AA	GG	GG	GG	AA	GG	CC	GG	AA	AA	GG
KIRINARAN	CC	GG	AA	AG	GG	GG	GG	AA	AA	AG	CC	AA	AA	GG	GG	CC	GG	AA	GG	AA	TT	AA	GG	GG	TT	AA	AA	AA	AA	AA	GG	AC	CG	GG	CC	GG	GG	AA	AA	GG	AA	GG	AA	GG	AC	GG	AA	AA	AA
BATAPOLAWEE	AC	AG	AG	AG	GG	AG	GG	AA	GG	AG	CC	AA	AA	GG	AG	AC	AG	AA	AG	AA	AT	AG	GG	GG	AT	AG	AA	AG	AA	AT	AG	CC	CG	GG	CC	GG	CC	AA	AA	GG	AG	GG	AT	AA	AA	GG	AA	AG	AG
KAHATAWEE(SMALL-GRAIN)	AC	AG	AG	AG	GG	AG	GG	AA	GG	AG	CC	AA	AA	GG	AG	AC	AG	AA	AG	AA	AT	AG	GG	GG	AT	AG	AA	AG	AA	AT	AG	CC	CG	GG	CC	GG	CC	AA	AA	GG	AG	GG	AT	AA	AA	GG	AA	AG	AG
WANNI-DAHANALA	CC	GG	AA	AA	AA	GG	GG	AA	AA	GG	CC	AA	AA	GG	GG	CC	GG	AA	GG	AA	TT	GG	GG	GG	TT	AA	AA	AA	AA	AA	GG	AA	CC	GG	CC	GG	CC	AA	AA	GG	GG	GG	AA	GG	CC	GG	AA	GG	GG
RATHU-HEENATI	AA	AA	GG	GG	GG	AG	GG	AA	AA	GG	CC	AC	AA	GG	GG	CC	AG	AA	GG	AA	AA	AA	AG	GG	TT	AA	AA	AA	AA	AA	GG	CC	GG	GG	CC	GG	GG	AA	AA	GG	AG	GG	TT	GG	AA	GG	AA	AA	GG
KAHATA-SAMBA1	CC	GG	AG	AA	AG	GG	GG	AA	AA	GG	CC	AA	AA	GG	GG	AC	AG	AA	GG	AA	AT	AG	AG	GG	TT	AA	AA	AG	GG	TT	GG	CC	CC	GG	CC	GG	CC	AA	AA	GG	GG	GG	AA	GG	AA	GG	AG	GG	AA
PODIWEE	CC	GG	AA	AA	GG	GG	GG	AA	AA	AA	CC	AA	AA	GG	GG	CC	AA	AA	GG	AA	TT	AA	GG	GG	TT	AA	AA	AA	AA	AA	GG	AA	GG	GG	CC	GG	GG	AA	AA	GG	GG	GG	AA	GG	CC	GG	AA	GG	GG
HAM-ALE-WEE	CC	GG	GG	AG	AG	AA	GG	CC	AA	GG	CC	CC	AA	GG	GG	CC	GG	AA	GG	AA	TT	AA	GG	GG	AA	AA	AA	AA	AA	AA	GG	CC	GG	GG	CC	GG	GG	AA	AA	GG	GG	GG	TT	GG	AC	GG	GG	GG	GG
SUDUBALAWEE	CC	GG	AA	AA	AA	GG	GG	AA	AA	GG	CC	AA	AA	GG	GG	CC	GG	AA	GG	AA	TT	GG	AG	GG	TT	AA	AA	AA	AA	AA	GG	AC	CG	GG	CC	GG	CC	AA	AA	GG	AG	GG	AA	GG	CC	GG	AA	GG	GG
SINNAVELLAI	CC	GG	AA	AA	GG	GG	GG	AC	AA	AG	CC	AA	AA	GG	GG	CC	AA	AA	GG	AA	AT	AA	GG	GG	TT	AA	AA	AA	AA	AA	GG	AC	CG	GG	CC	GG	GG	AA	AA	GG	GG	GG	AA	GG	CC	GG	AA	AG	GG
MATARAWEE	CC	GG	GG	GG	AG	GG	GG	AA	AA	GG	CC	CC	AA	GG	GG	AA	AA	AA	GG	AA	AA	AA	AA	GG	TT	AA	AA	AA	AA	AA	GG	CC	CC	GG	CC	GG	GG	AA	AA	GG	GG	GG	AA	GG	AA	GG	GG	AA	AA
PERIYA-SIVAPPU	CC	GG	AA	AA	AA	GG	GG	CC	AA	AA	CC	AA	AA	GG	GG	CC	AA	AA	GG	AA	TT	AA	GG	GG	TT	AA	AA	AA	AA	AA	GG	CC	CC	GG	CC	GG	GG	AA	AA	GG	GG	GG	AA	GG	CC	GG	AA	AA	GG
KURUWEE	CC	GG	GG	GG	GG	GG	GG	AA	AA	GG	CC	AA	AA	GG	GG	CC	GG	AA	GG	AA	TT	GG	GG	GG	AA	AA	AA	GG	GG	AA	GG	CC	CC	GG	CC	GG	CC	AA	AA	GG	AA	GG	AA	GG	CC	GG	AA	AA	AA
RANKIRI	CC	GG	GG	GG	GG	GG	GG	AA	AA	GG	CC	AA	AA	GG	GG	CC	GG	AA	GG	AA	TT	GG	GG	GG	AA	AA	AA	GG	GG	AA	GG	CC	CC	GG	CC	GG	GG	AA	AA	GG	GG	GG	AA	GG	CC	GG	AA	AA	AA
AKURAMBODA	AA	AA	GG	AA	GG	GG	GG	CC	AA	GG	CC	AA	AA	GG	GG	CC	AA	AA	GG	AA	TT	GG	GG	GG	TT	AA	AA	AA	AA	AA	GG	CC	CC	GG	CC	GG	GG	AA	AA	GG	GG	GG	TT	GG	CC	GG	AA	GG	GG
MADAKALAPUWEE-MONERAGALA	CC	GG	GG	GG	GG	AA	GG	AA	AA	GG	CC	CC	AA	GG	GG	CC	GG	AA	GG	AA	AA	GG	AA	GG	TT	GG	CC	AA	GG	AA	GG	AA	GG	GG	CC	GG	CC	AA	AA	AA	AG	GG	TT	AA	AA	GG	GG	GG	AA
RATAWEE1	CC	AA	GG	AA	GG	GG	GG	AA	AA	GG	CC	AA	AA	GG	GG	CC	AA	AA	GG	GG	AA	GG	GG	GG	TT	AA	AA	AA	GG	TT	GG	CC	CC	GG	CC	GG	GG	AA	AA	GG	GG	GG	AA	GG	CC	GG	GG	GG	GG
MUTHU-SAMBA	AA	AA	GG	GG	GG	AG	GG	AA	AA	GG	CC	AA	AA	GG	GG	CC	GG	AA	GG	AA	AT	AG	GG	GG	AT	AA	AA	AG	GG	AT	GG	CC	CG	GG	CC	GG	CG	AA	AA	GG	AG	GG	AT	GG	CC	GG	AA	AG	AG
VELLAI-ILLANKALI	CC	GG	GG	AG	GG	AA	GG	AA	AA	GG	CC	AC	AA	GG	GG	CC	AA	AA	AG	AA	AA	AA	AG	GG	TT	AA	AA	GG	GG	AA	GG	CC	CC	GG	CC	GG	GG	AA	AA	GG	AA	GG	AT	GG	CC	AG	AA	AG	GG
MOOTHUKIRIEL	CC	GG	AA	AA	AA	GG	GG	AA	AA	AA	CC	AA	AA	GG	GG	CC	GG	AA	GG	AA	TT	GG	GG	GG	TT	AA	AA	AA	AA	AA	GG	AA	GG	GG	CC	GG	CC	AA	AA	GG	GG	GG	AA	GG	CC	GG	AA	AA	AA
SULAI	CC	GG	GG	GG	GG	AA	GG	AA	AA	GG	CC	CC	AA	GG	GG	CC	GG	AA	GG	AA	AT	AA	AG	GG	TT	AA	AA	AA	AG	AT	GG	AC	CG	GG	CC	GG	CG	AA	AA	GG	AG	GG	AA	GG	CC	GG	AA	AA	GG
KOTHTHAMALLI-SAMBA	AA	GG	GG	GG	GG	AA	GG	AA	AA	GG	CC	CC	AA	GG	GG	CC	AG	AA	GG	AA	AA	AA	AG	GG	TT	AA	AA	GG	GG	AA	GG	CC	CC	GG	CC	GG	GG	AA	AA	GG	GG	GG	TT	GG	AA	GG	AA	AA	GG
ALEWEE	CC	GG	GG	AG	AG	AA	GG	CC	AA	GG	CC	CC	AA	GG	GG	CC	GG	AA	GG	AA	TT	AA	GG	GG	AA	AA	AA	AA	AA	AA	GG	CC	GG	GG	CC	GG	GG	AA	AA	GG	GG	GG	TT	GG	AA	GG	GG	GG	GG
DURUWEE	AA	AA	AA	GG	GG	AA	GG	AA	GG	AA	CC	AA	AA	GG	GG	CC	GG	AA	AA	AA	AA	AA	GG	GG	AA	GG	AA	GG	AA	AA	AA	CC	GG	GG	-	GG	CC	AA	AA	GG	AA	GG	TT	AA	AA	GG	AA	AA	AA
BALA-KAHARAMANA	CC	GG	GG	GG	GG	GG	GG	AA	AA	GG	CC	AA	AA	GG	GG	CC	GG	AA	GG	AA	TT	GG	GG	GG	TT	AA	AA	AA	AA	TT	GG	CC	CC	GG	CC	GG	CC	AA	AA	GG	GG	GG	AA	AA	AA	GG	AA	GG	GG
LUMBINI1	CC	GG	GG	GG	GG	GG	GG	AA	AA	GG	CC	CC	AA	GG	GG	AA	AA	AA	GG	AA	AA	AA	AA	GG	TT	AA	AA	AA	AA	AA	GG	CC	CC	GG	CC	GG	CC	AA	AA	GG	GG	GG	AA	GG	AA	GG	GG	AA	AA
YAKADAWEE	CC	GG	GG	AA	AA	GG	GG	AA	AA	GG	CC	AA	AA	GG	GG	CC	GG	AA	GG	AA	AT	AA	AA	GG	TT	AA	AA	AA	AA	TT	GG	CC	CC	GG	CC	GG	CC	AA	-	GG	GG	GG	AA	GG	AA	GG	GG	AA	AA
BATAPALA	CC	GG	AA	AA	AA	GG	GG	CC	AA	GG	CC	AC	AA	GG	GG	CC	AG	AA	GG	AA	AT	AA	GG	GG	TT	AA	AA	AA	AA	AA	GG	AA	GG	GG	CC	GG	GG	AA	AA	GG	GG	GG	AA	GG	CC	GG	GG	AA	GG
RUWANRATHRAN	CC	GG	GG	GG	GG	GG	GG	AA	AA	GG	CC	CC	AA	GG	GG	AA	AA	AA	GG	AA	AA	AA	GG	GG	TT	AA	AA	AA	AA	AA	GG	CC	CC	GG	CC	GG	CC	AA	AA	GG	GG	GG	AA	GG	AA	GG	GG	AA	AA
THAVALU1	AA	AA	AA	GG	GG	AA	GG	AA	GG	AA	CC	AA	AA	GG	GG	CC	GG	AA	AA	AA	AA	AA	GG	GG	AA	GG	AA	GG	AA	AA	AA	CC	GG	GG	CC	GG	CC	AA	AA	GG	AA	GG	TT	AA	AA	GG	AA	AA	AA
KURUBALAWEE	CC	AA	GG	AA	GG	AA	GG	AA	AA	GG	CC	CC	AA	GG	GG	CC	GG	AA	GG	AA	AA	GG	AA	GG	TT	AA	AA	GG	AA	AA	AA	AA	GG	GG	CC	GG	GG	AA	AA	GG	GG	GG	TT	AA	AA	GG	AA	GG	AA
KIRIBATHA	AA	GG	AA	AA	AG	GG	GG	AA	AA	GG	CC	AA	AA	GG	GG	CC	GG	AA	GG	AA	TT	GG	GG	GG	TT	AA	AA	AA	AA	AT	GG	AA	CG	GG	CC	GG	CC	AA	AA	GG	GG	GG	AA	AA	AA	GG	AA	GG	AA
LUMBINI2	CC	GG	GG	AG	AG	GG	GG	AA	AA	GG	CC	AA	AA	GG	GG	CC	GG	AA	GG	AA	TT	GG	GG	GG	TT	AA	AA	AA	AA	TT	GG	AC	CG	GG	CC	GG	CC	AA	AA	GG	GG	GG	AA	AA	AA	GG	AA	AG	GG
HEENDIKWEE2	CC	GG	GG	GG	GG	GG	GG	AA	AA	GG	CC	CC	AA	GG	GG	AA	AA	AA	GG	AA	AA	AA	AA	GG	TT	AA	AA	AA	AA	AA	GG	CC	CC	GG	CC	GG	CC	AA	AA	GG	GG	GG	AA	GG	AA	GG	GG	AA	AA
KAHATA-SAMBA2	CC	GG	GG	GG	GG	GG	GG	AA	AA	GG	CC	AA	AA	GG	GG	AA	AA	AA	GG	AA	TT	AA	AA	GG	TT	AA	AA	AA	AA	AT	GG	CC	CC	GG	CC	GG	CC	AA	AA	GG	GG	GG	AA	AA	AA	GG	AA	GG	AA
MADURU-SAMBA	CC	GG	GG	AA	AA	GG	GG	AA	AA	GG	CC	AA	AA	GG	GG	CC	GG	AA	GG	AA	AA	GG	GG	GG	TT	AA	AA	AA	AA	AA	GG	AA	GG	GG	CC	GG	GG	AA	AA	GG	GG	GG	AA	GG	AA	GG	AA	GG	GG
KALU-GIRES	CC	GG	GG	AG	GG	GG	GG	AA	AA	GG	CC	AC	AA	GG	GG	AC	AG	AA	GG	AG	AT	AG	AG	GG	TT	AA	AA	AG	AA	AT	GG	CC	CC	GG	CC	GG	CC	AA	AA	GG	GG	GG	AA	AG	AA	GG	AG	GG	AG
RATAWEE2	CC	GG	GG	AG	GG	GG	GG	AA	AA	GG	CC	AC	AA	GG	GG	AC	AG	AA	GG	AG	AT	AG	AG	GG	TT	AA	AA	AG	AA	AT	GG	CC	CC	GG	CC	GG	CC	AA	AA	GG	GG	GG	AA	AG	AA	GG	AG	GG	AG
INGRISI-WEE	CC	GG	GG	AA	AA	GG	GG	AA	AA	GG	CC	CC	AA	GG	GG	AA	AA	AA	GG	AG	AA	AA	AA	GG	TT	AA	AA	AA	AA	AA	GG	CC	CC	GG	CC	GG	CC	AA	AA	GG	GG	GG	AA	GG	AA	GG	GG	AA	AA
TISSA-WEE	CC	GG	GG	AA	GG	GG	GG	AA	AA	GG	CC	CC	AA	GG	GG	AA	AA	AA	GG	AA	AA	AA	AA	GG	TT	AA	AA	AA	AA	AA	GG	CC	CC	GG	CC	GG	CC	AA	AA	GG	GG	GG	AA	GG	AA	GG	GG	AA	AG
MADOLUWA	CC	GG	GG	AA	GG	GG	GG	AA	AA	GG	CC	CC	AA	GG	GG	AA	AA	AA	GG	AA	AA	AA	AA	GG	TT	AA	AA	AA	GG	TT	GG	CC	CC	GG	CC	GG	CC	AA	AA	GG	GG	GG	AA	GG	AA	GG	AA	AA	GG
ANDIKULAN	CC	AA	GG	AA	GG	AA	GG	AA	AA	AA	CC	CC	AA	GG	GG	AA	AA	AA	AA	AA	AA	GG	AA	GG	TT	AA	AA	GG	AA	AA	AA	AA	GG	GG	CC	GG	GG	AA	AA	GG	GG	GG	TT	AA	AA	GG	AA	GG	AA
RATHKARA	CC	GG	GG	AA	GG	GG	GG	AA	AA	GG	CC	AC	AA	GG	GG	AA	AA	AA	GG	AA	AA	AA	AG	GG	TT	AA	AA	AG	GG	TT	GG	CC	CC	GG	CC	GG	CC	AA	AA	GG	GG	GG	AA	GG	AA	GG	AG	AG	GG
MOLLIGODA	CC	GG	GG	GG	GG	GG	GG	AA	AG	GG	CC	CC	AA	GG	GG	AA	AA	AA	GG	AA	AA	AA	AA	GG	TT	AA	AA	GG	AA	AA	GG	CC	CC	GG	CC	GG	CC	AA	AA	GG	GG	GG	AA	GG	AA	GG	GG	GG	AG
SUDU-MADA-THAVALU	CC	GG	GG	AA	AA	GG	GG	AA	AA	GG	CC	CC	AA	GG	GG	AA	AA	AA	GG	AA	TT	AA	GG	GG	TT	AA	AA	AA	GG	TT	GG	CC	GG	GG	CC	GG	CC	AA	AA	GG	GG	GG	AA	GG	AA	GG	AA	GG	GG
KOTTAMALLI	CC	GG	GG	AA	GG	GG	GG	AA	AA	GG	CC	AA	AA	GG	GG	AA	AA	AA	GG	AA	AA	AA	AA	GG	TT	AA	AA	GG	AA	TT	GG	CC	CC	GG	CC	GG	CC	AA	AA	GG	GG	GG	AA	GG	AA	GG	AA	GG	GG
DIKWEE	CC	GG	GG	GG	GG	AA	GG	AA	AA	GG	CC	AA	AA	GG	GG	CC	GG	AA	GG	AA	AA	AA	GG	GG	TT	AA	AA	AA	AA	AA	GG	CC	CC	GG	CC	GG	GG	AA	AA	GG	GG	GG	AA	GG	AC	GG	GG	AA	GG
RANGAMODAN	CC	GG	AA	AA	AG	GG	GG	AC	AA	AG	CC	AA	AA	GG	GG	CC	AG	AA	GG	AA	AT	AA	GG	GG	TT	AA	AA	AA	AA	AA	GG	AC	CG	GG	CC	GG	GG	AA	AA	GG	AG	GG	AA	GG	CC	GG	AA	AA	GG
SARALI	CC	GG	AA	AA	AG	GG	GG	CC	AA	GG	CC	AA	AA	GG	GG	CC	AA	AA	GG	AA	TT	AA	GG	GG	TT	AA	AA	AA	AA	AA	GG	AA	GG	GG	CC	GG	GG	AA	AA	GG	AG	GG	AA	GG	CC	GG	AA	GG	GG
KALUNDAI	CC	GG	AA	AA	GG	GG	GG	AA	AA	GG	CC	AA	AA	GG	GG	CC	GG	AA	GG	AA	TT	AA	GG	GG	TT	AA	AA	AA	AA	AA	GG	AA	GG	GG	CC	GG	GG	AA	AA	GG	AA	GG	AA	GG	CC	GG	AA	AA	GG
MODDAI-KARUPPAN	CC	GG	AA	AA	GG	GG	GG	AA	AA	AA	CC	AA	AA	GG	GG	CC	GG	AA	GG	AA	AA	AA	GG	GG	TT	AA	AA	AA	AA	AA	GG	AA	GG	GG	CC	GG	GG	AA	AA	GG	GG	GG	AA	GG	CC	GG	AA	GG	GG
SEDUKKAN-SAMBA	AA	AA	GG	AA	AA	GG	GG	CC	AA	GG	CC	AA	AA	GG	GG	CC	GG	AA	GG	AA	AA	AA	GG	GG	TT	AA	AA	AA	GG	AA	GG	CC	CC	GG	CC	GG	GG	AA	AA	GG	AA	GG	TT	GG	AA	GG	GG	GG	GG
HEENDIKWEE1	AC	GG	GG	GG	GG	AG	GG	AA	AA	GG	CC	AA	AA	GG	GG	AC	AA	AA	GG	AG	TT	AG	AG	GG	TT	AA	AA	AA	AG	AA	GG	AC	GG	GG	CC	GG	CG	AA	AA	GG	AG	GG	AA	AA	AA	GG	AA	GG	AG
ALAKU-SAMBA	CC	GG	AG	AG	AG	AG	GG	AA	AA	GG	CC	AC	AA	GG	GG	CC	GG	AA	GG	AA	AT	GG	AG	GG	TT	AG	AC	AA	AG	AA	GG	AA	GG	GG	CC	GG	CC	AA	AA	AG	GG	GG	AT	AG	AC	GG	AG	GG	AG
SUDU-HONDARAWALA	AC	AA	AG	AG	AG	AG	GG	AA	AA	GG	CC	AA	AA	GG	GG	CC	GG	AA	GG	AA	AA	AG	AG	GG	TT	AA	AA	AA	AG	AA	GG	CC	CG	GG	CC	GG	GG	AA	AA	GG	GG	GG	TT	GG	AA	GG	AG	AG	GG
DAMPOTAWEE	CC	GG	AG	AG	AA	GG	GG	AA	AA	GG	CC	AA	AA	GG	GG	CC	GG	AA	GG	AA	TT	GG	GG	GG	TT	AA	AA	AA	AA	AA	GG	AA	GG	GG	CC	GG	CC	AA	AA	GG	GG	GG	AA	GG	AC	GG	AA	GG	AA
HONDARAWALA1	CC	GG	AA	AA	AG	AG	GG	AA	AA	AA	CC	AA	AA	GG	GG	CC	GG	AA	GG	AA	AA	AA	GG	GG	TT	AA	AA	AA	AA	AA	GG	AC	CC	GG	CC	GG	GG	AA	AA	GG	GG	GG	AA	GG	CC	GG	GG	AA	AA
AHAMBA	AA	AA	GG	AA	GG	GG	GG	CC	AA	GG	CC	AA	AA	GG	GG	CC	AA	AA	GG	AA	TT	GG	GG	GG	TT	AA	AA	AA	AA	AA	GG	CC	CC	GG	CC	GG	GG	AA	AA	GG	GG	GG	TT	GG	CC	GG	AA	GG	GG
SUDU-MURUNGA	CC	GG	AA	AA	AA	GG	GG	CC	AA	GG	CC	CC	AA	GG	GG	CC	GG	AA	GG	AA	TT	AA	GG	GG	TT	AA	AA	AA	AA	AA	GG	AA	GG	GG	CC	GG	GG	AA	AA	GG	GG	GG	AA	GG	CC	GG	GG	AA	GG
GAMBADAWEE	CC	GG	GG	AA	GG	GG	GG	AA	AA	GG	CC	CC	AA	GG	GG	CC	GG	AA	GG	AA	AA	AA	AA	GG	TT	AA	AA	AA	GG	TT	GG	CC	CC	GG	CC	GG	CC	AA	AA	GG	GG	GG	AA	GG	AA	GG	GG	GG	GG
PANDURU-WEE	CC	GG	GG	GG	GG	GG	GG	AA	AA	GG	CC	AA	AA	GG	GG	AA	AA	AA	GG	AA	AA	AA	AA	GG	TT	AA	AA	AA	AA	AA	GG	CC	CC	GG	CC	GG	CC	AA	AA	GG	GG	GG	AA	GG	AA	GG	GG	AA	AA
KOLANATHIWEE	CC	GG	GG	AA	GG	GG	GG	AA	AA	GG	CC	AA	AA	GG	GG	AA	AA	AA	GG	AA	AA	AA	AA	GG	TT	AA	AA	AA	AA	AA	GG	CC	CC	GG	CC	GG	CC	AA	AA	GG	GG	GG	TT	GG	AA	GG	AG	AG	AA
RATHU-WEE	CC	GG	GG	AA	GG	GG	GG	AA	AA	GG	CC	AA	AA	GG	GG	AA	AA	AA	GG	AA	AA	AA	AA	GG	TT	AA	AA	GG	GG	TT	GG	CC	CC	GG	CC	GG	CC	AA	AA	GG	GG	GG	AA	GG	AA	GG	AA	GG	GG
THAHANALA	CC	GG	GG	GG	GG	AA	GG	AA	AA	GG	CC	CC	AA	GG	GG	CC	GG	AA	GG	AA	AA	GG	AA	GG	TT	GG	CC	AA	GG	AA	GG	AA	GG	GG	CC	GG	CC	AA	AA	GG	AA	GG	TT	AA	AA	GG	GG	GG	AA
ALE-WEE	CC	GG	GG	AA	AA	AA	GG	CC	AA	GG	CC	CC	AA	GG	GG	CC	GG	AA	GG	AA	TT	AA	GG	GG	AA	AA	AA	AA	AA	AA	GG	CC	GG	GG	CC	GG	GG	AA	AA	GG	GG	GG	TT	GG	-	GG	GG	GG	GG
GONABARU	AA	GG	AA	AA	AA	AA	GG	AA	GG	AA	CC	AA	AA	GG	AA	AA	AA	AA	AA	AA	AA	AA	AA	GG	AA	GG	CC	AA	AA	AA	AA	CC	GG	AA	AA	AA	CC	GG	CC	GG	AA	GG	TT	AA	AA	GG	AA	AA	GG
PERIYA-KARUPPAN	CC	GG	GG	GG	GG	GG	GG	AA	AA	AA	CC	AA	AA	GG	GG	CC	GG	AA	GG	AA	AA	AA	GG	GG	TT	AA	AA	AA	AA	AA	GG	AA	GG	GG	CC	GG	GG	AA	AA	GG	GG	GG	AA	GG	CC	GG	AA	GG	GG
HEENDIKWEE3	CC	GG	GG	GG	GG	AA	GG	AA	AA	GG	CC	CC	AA	GG	GG	CC	GG	AA	GG	AA	TT	AA	GG	GG	TT	AA	AA	AA	GG	TT	GG	CC	CC	GG	CC	GG	CC	AA	AA	GG	AA	GG	AA	GG	CC	GG	GG	AA	GG
KARUPPU-SEENADHI	CC	GG	AA	AA	AA	GG	GG	AA	AA	GG	CC	AA	AA	GG	GG	AA	AA	AA	GG	AA	TT	GG	GG	GG	TT	AA	AA	AA	AA	AA	GG	AA	GG	GG	CC	GG	CC	AA	AA	GG	GG	GG	AA	GG	AA	GG	GG	AA	AA
MUDUKIRIEL	CC	GG	GG	AG	GG	AA	GG	AA	AA	GG	CC	AC	AA	GG	GG	CC	AA	AA	AG	AA	AA	AA	AG	GG	TT	AA	AA	GG	GG	AA	GG	CC	CC	GG	CC	GG	GG	AA	AA	GG	AA	GG	AT	GG	CC	GG	AA	AG	GG
TAIWAN	CC	GG	AA	AA	AA	GG	GG	AA	AA	GG	CC	AA	AA	GG	GG	CC	AA	AA	GG	GG	AA	GG	GG	GG	TT	AA	AA	AA	GG	TT	GG	CC	CC	GG	CC	GG	GG	AA	AA	GG	GG	GG	AA	GG	CC	GG	GG	GG	GG
HONDARAWALA2	CC	GG	AG	AA	AA	GG	GG	AA	AA	GG	CC	AA	AA	GG	GG	CC	GG	AA	GG	AA	TT	GG	GG	GG	TT	AA	AA	AA	AA	AA	GG	AA	CG	GG	CC	GG	CC	AA	AA	GG	GG	GG	AA	GG	AA	GG	AA	AA	AA
THATUWEL	AA	GG	GG	AA	AA	GG	GG	AA	GG	AA	AA	AA	CC	GG	GG	AA	AA	AA	AA	AA	AA	AA	AA	GG	AA	GG	AA	GG	AA	AA	AA	AA	GG	GG	CC	AA	CC	AA	CC	GG	AA	GG	TT	AA	AA	GG	AA	AA	AA
HALELIYA	CC	GG	GG	AA	AA	GG	GG	AA	AA	GG	CC	AA	AA	GG	GG	CC	GG	AA	GG	AA	TT	GG	GG	GG	TT	AA	AA	AA	AG	AT	GG	AC	CC	GG	CC	GG	CC	AA	AA	GG	GG	GG	AA	GG	AA	GG	AA	AG	AA
AZUCENA	AA	AA	AA	GG	GG	AA	CC	AA	GG	AA	AA	CC	CC	AA	GG	AA	AA	AA	AA	AA	AA	AA	AA	GG	AA	AA	AA	GG	AA	AA	AA	CC	GG	AA	CC	AA	CC	GG	AA	AA	AA	GG	TT	AA	AA	GG	AA	AA	GG
DOM-SUFID	CC	AA	GG	GG	GG	AA	GG	AA	GG	AA	CC	AA	CC	GG	AA	CC	GG	AA	AA	AA	AA	AA	GG	GG	AA	GG	AA	GG	AA	AA	AA	CC	GG	GG	CC	AA	CC	AA	AA	GG	AA	GG	TT	AA	AA	GG	AA	GG	AA
DULAR	CC	AA	GG	GG	GG	AA	GG	AA	AA	GG	CC	AA	AA	GG	GG	CC	GG	AA	GG	GG	TT	AA	GG	GG	TT	AA	CC	AA	GG	AA	GG	AA	GG	GG	CC	GG	GG	AA	AA	GG	GG	GG	TT	AA	CC	GG	GG	GG	AA
FR-13-A	CC	GG	GG	GG	GG	AA	GG	AA	AA	GG	CC	AA	AA	GG	GG	CC	GG	AA	GG	GG	TT	GG	AA	GG	TT	AA	CC	AA	GG	AA	GG	AA	GG	GG	CC	GG	CC	AA	AA	GG	AA	GG	TT	GG	CC	GG	AA	GG	AA
IR-64-21	CC	GG	AA	AA	AA	GG	GG	AA	AA	GG	CC	AA	AA	GG	GG	CC	AA	AA	GG	GG	AA	GG	GG	GG	TT	AA	AA	AA	GG	TT	GG	CC	CC	GG	CC	GG	GG	AA	AA	GG	GG	GG	AA	GG	CC	GG	GG	AA	GG
M-202	AA	AA	AA	GG	GG	AA	CC	CC	GG	AA	AA	CC	AA	AA	AA	AA	AA	AA	AA	AA	AA	AA	AA	AA	AA	GG	CC	GG	AA	AA	AA	CC	CC	GG	AA	AA	CC	GG	CC	GG	AA	AA	TT	AA	AA	AA	GG	GG	GG
MINGHUI-63	AA	AA	GG	AA	GG	GG	GG	CC	AA	GG	CC	AA	AA	GG	GG	CC	AA	AA	GG	AA	TT	AA	GG	GG	TT	AA	AA	AA	GG	TT	GG	CC	CC	GG	CC	GG	GG	AA	AA	GG	GG	GG	AA	GG	CC	GG	AA	GG	GG
MOROBEREKAN	AA	GG	AA	AA	AA	AA	CC	CC	GG	AA	CC	AA	CC	GG	GG	AA	AA	AA	AA	AA	AA	AA	GG	GG	AA	GG	CC	AA	AA	AA	AA	AA	GG	GG	AA	AA	CC	GG	CC	GG	AA	GG	TT	AA	AA	GG	AA	AA	GG
N-22	CC	AA	GG	GG	GG	AA	GG	AA	AA	GG	CC	AA	AA	GG	GG	CC	GG	AA	AA	GG	TT	GG	AA	GG	TT	AA	AA	AA	GG	AA	GG	CC	CC	GG	CC	GG	GG	AA	AA	GG	GG	GG	AA	AA	AA	GG	AA	GG	AA
NIPPONBARE	AA	AA	AA	GG	GG	AA	GG	AA	GG	AA	AA	CC	CC	GG	GG	AA	AA	GG	AA	GG	TT	AA	AA	AA	AA	GG	CC	GG	AA	AA	AA	AA	GG	AA	CC	AA	CC	AA	AA	AA	AA	AA	TT	AA	AA	AA	GG	GG	GG
POKKALI	AA	AA	GG	AA	AA	GG	GG	AA	AA	AA	CC	CC	AA	GG	GG	CC	AA	AA	GG	AA	AA	AA	GG	GG	TT	AA	AA	AA	AA	AA	GG	AA	CC	GG	CC	GG	GG	AA	AA	GG	AA	GG	AA	AA	CC	GG	AA	AA	AA
SADU.CHO	CC	GG	AA	AA	GG	GG	GG	CC	GG	AA	CC	AA	AA	GG	AA	CC	AA	AA	GG	AA	AA	GG	GG	GG	TT	AA	AA	AA	GG	TT	GG	CC	CC	GG	CC	GG	GG	AA	CC	GG	GG	GG	TT	AA	AA	GG	AA	GG	GG
SANHUANGZHAN	CC	GG	AA	AA	AA	AA	GG	CC	AA	GG	CC	AA	AA	GG	GG	CC	AA	AA	GG	GG	AA	GG	AA	GG	TT	AA	AA	AA	GG	TT	GG	CC	CC	GG	CC	GG	GG	AA	AA	GG	GG	GG	AA	GG	CC	GG	GG	GG	GG
SWARNA	AA	AA	GG	AA	GG	GG	GG	AA	AA	GG	CC	AA	AA	GG	GG	CC	AA	AA	GG	GG	TT	GG	AA	GG	TT	AA	AA	AA	AA	AA	GG	CC	GG	GG	CC	GG	GG	AA	-	GG	GG	GG	AA	GG	CC	GG	GG	GG	GG
TAINUNG.67	AA	AA	AA	AA	GG	AA	GG	AA	GG	AA	AA	CC	CC	GG	GG	AA	AA	GG	AA	GG	TT	AA	AA	AA	AA	GG	CC	GG	GG	AA	AA	AA	GG	GG	CC	AA	CC	AA	AA	AA	AA	AA	TT	AA	AA	AA	GG	GG	GG
ZHENSHAN.97	CC	GG	AA	AA	GG	GG	CC	CC	AA	GG	CC	AA	AA	GG	GG	CC	AA	AA	GG	GG	AA	GG	GG	GG	TT	GG	CC	AA	AA	AA	AA	AA	GG	GG	CC	GG	GG	AA	AA	AA	AA	GG	AA	AA	CC	GG	GG	GG	GG
ASWINA	CC	GG	AA	GG	AA	GG	GG	CC	AA	AA	CC	AA	AA	GG	GG	CC	GG	AA	GG	AA	TT	GG	GG	GG	TT	AA	AA	AA	AA	AA	GG	CC	GG	GG	CC	GG	GG	AA	AA	GG	GG	GG	AA	GG	AA	GG	AA	GG	AA
RAYADA	CC	GG	GG	GG	GG	AA	GG	AA	AA	GG	CC	AA	AA	GG	GG	CC	GG	AA	GG	GG	TT	GG	GG	GG	TT	AA	CC	AA	GG	AA	GG	AA	GG	GG	CC	GG	CC	AA	AA	GG	GG	GG	AA	GG	-	GG	AA	GG	AA
[truncated: 277 more columns]
