# Supplementary material for: Genetic and root phenotype diversity in Sri Lankan rice landraces may be related to drought resistance
Source: Rice (N Y). 2016 May 17;9:24. doi: 10.1186/s12284-016-0092-7 (PMC5396129; doi:10.1186/s12284-016-0092-7)
Supplement: Supplementary file 4 — Online Resource 1 (NEXML tree of SL and OryzaSNP accessions 152 kb) [file 12284_2016_92_MOESM4_ESM.nexml]

<?xml version="1.0" encoding="UTF-8"?><nex:nexml xmlns:nex="http://www.nexml.org/2009" xmlns="http://www.nexml.org/2009" xmlns:rdf="http://www.w3.org/1999/02/22-rdf-syntax-ns#" xmlns:xsd="http://www.w3.org/2001/XMLSchema#" xmlns:xsi="http://www.w3.org/2001/XMLSchema-instance" generator="org.nexml.model.impl.DocumentImpl" version="0.9" xmlns:default_node_format="" xmlns:format="">
  <otus id="otus1"/>
  <trees id="trees2" otus="otus1">
    <tree about="#tree3" id="tree3" label="[1]Tree1" xmlns:collapsed="" xmlns:default_edge_format="" xmlns:drawer="" xmlns:embellished="" xmlns:radiallabels="" xmlns:root="" xmlns:sparselabels="" xmlns:toscale="" xmlns:trans="" xsi:type="nex:FloatTree">
      <meta content="angle:0.0 scaleX:2560.362 scaleY:14.901547 flipH:0 flipV:0 leftMargin:960 rightMargin:960 topMargin:446 bottomMargin:446;" datatype="xsd:string" id="meta1227" property="trans" xsi:type="nex:LiteralMeta"/>
      <meta content="" datatype="xsd:string" id="meta1226" property="collapsed" xsi:type="nex:LiteralMeta"/>
      <meta content="false" datatype="xsd:boolean" id="meta1225" property="radiallabels" xsi:type="nex:LiteralMeta"/>
      <meta content="true" datatype="xsd:boolean" id="meta1224" property="sparselabels" xsi:type="nex:LiteralMeta"/>
      <meta content="true" datatype="xsd:boolean" id="meta1223" property="toscale" xsi:type="nex:LiteralMeta"/>
      <meta content="RectangularPhylogram" datatype="xsd:string" id="meta1222" property="drawer" xsi:type="nex:LiteralMeta"/>
      <meta content="true" datatype="xsd:boolean" id="meta1221" property="embellished" xsi:type="nex:LiteralMeta"/>
      <meta content="node6" datatype="xsd:string" id="meta1220" property="root" xsi:type="nex:LiteralMeta"/>
      <meta content=" fg=0 204 0 w=1 sh=1 dr=1 lc=0 0 0 lk=null lx=0 ly=0 ll=11 lv=1;" datatype="xsd:string" id="meta5" property="default_edge_format" xsi:type="nex:LiteralMeta"/>
      <meta content=" nh=2 nw=2 fg=0 0 0 bg=255 255 255 w=1 sh=0 fx=1 lc=0 0 0 lk=null lx=0 ly=0 ll=3 lv=1;" datatype="xsd:string" id="meta4" property="default_node_format" xsi:type="nex:LiteralMeta"/>
      <node about="#node6" id="node6">
        <meta content=" x=0.0 y=96.38994;" datatype="xsd:string" id="meta7" property="format" xsi:type="nex:LiteralMeta"/>
      </node>
      <node about="#node8" id="node8">
        <meta content=" x=0.0018823 y=45.084564 ll=7;" datatype="xsd:string" id="meta9" property="format" xsi:type="nex:LiteralMeta"/>
      </node>
      <node about="#node10" id="node10">
        <meta content=" x=0.0067177 y=39.66913 ll=7;" datatype="xsd:string" id="meta11" property="format" xsi:type="nex:LiteralMeta"/>
      </node>
      <node about="#node12" id="node12">
        <meta content=" x=0.0196235 y=34.494507 ll=7;" datatype="xsd:string" id="meta13" property="format" xsi:type="nex:LiteralMeta"/>
      </node>
      <node about="#node14" id="node14">
        <meta content=" x=0.0425219 y=31.989014 ll=7;" datatype="xsd:string" id="meta15" property="format" xsi:type="nex:LiteralMeta"/>
      </node>
      <node about="#node16" id="node16">
        <meta content=" x=0.0655586 y=27.978027 ll=7;" datatype="xsd:string" id="meta17" property="format" xsi:type="nex:LiteralMeta"/>
      </node>
      <node about="#node18" id="node18">
        <meta content=" x=0.0767457 y=21.456055 ll=7;" datatype="xsd:string" id="meta19" property="format" xsi:type="nex:LiteralMeta"/>
      </node>
      <node about="#node20" id="node20">
        <meta content=" x=0.1121157 y=13.707031 ll=7;" datatype="xsd:string" id="meta21" property="format" xsi:type="nex:LiteralMeta"/>
      </node>
      <node about="#node22" id="node22">
        <meta content=" x=0.1176181 y=10.9140625 ll=7;" datatype="xsd:string" id="meta23" property="format" xsi:type="nex:LiteralMeta"/>
      </node>
      <node about="#node24" id="node24">
        <meta content=" x=0.147113 y=7.328125 ll=7;" datatype="xsd:string" id="meta25" property="format" xsi:type="nex:LiteralMeta"/>
      </node>
      <node about="#node26" id="node26">
        <meta content=" x=0.1663295 y=4.0625 ll=7;" datatype="xsd:string" id="meta27" property="format" xsi:type="nex:LiteralMeta"/>
      </node>
      <node about="#node28" id="node28">
        <meta content=" x=0.1924993 y=3.125 ll=7;" datatype="xsd:string" id="meta29" property="format" xsi:type="nex:LiteralMeta"/>
      </node>
      <node about="#node30" id="node30">
        <meta content=" x=0.2036195 y=2.25 ll=7;" datatype="xsd:string" id="meta31" property="format" xsi:type="nex:LiteralMeta"/>
      </node>
      <node about="#node32" id="node32">
        <meta content=" x=0.2059817 y=1.5 ll=7;" datatype="xsd:string" id="meta33" property="format" xsi:type="nex:LiteralMeta"/>
      </node>
      <node about="#node34" id="node34" label="KALUBALAWEE1">
        <meta content=" fg=0 153 0 x=0.219917 y=1.0 lc=0 153 0 ft='SansSerif-BOLD-11' lx=4 ly=5 ll=9;" datatype="xsd:string" id="meta35" property="format" xsi:type="nex:LiteralMeta"/>
      </node>
      <node about="#node36" id="node36" label="THAHANALA">
        <meta content=" fg=0 153 51 bg=204 0 0 x=0.2257887 y=2.0 lc=0 153 51 ft='SansSerif-BOLD-11' ll=7;" datatype="xsd:string" id="meta37" property="format" xsi:type="nex:LiteralMeta"/>
      </node>
      <node about="#node42" id="node42" label="WEDA-HEENATI2">
        <meta content=" fg=0 153 51 bg=204 0 0 x=0.2273309 y=3.0 lc=0 153 51 ft='SansSerif-BOLD-11' ll=7;" datatype="xsd:string" id="meta43" property="format" xsi:type="nex:LiteralMeta"/>
      </node>
      <node about="#node48" id="node48" label="MADAKALAPUWEE">
        <meta content=" fg=0 153 51 bg=204 0 0 x=0.2258576 y=4.0 lc=0 153 51 ft='SansSerif-BOLD-11' ll=7;" datatype="xsd:string" id="meta49" property="format" xsi:type="nex:LiteralMeta"/>
      </node>
      <node about="#node54" id="node54" label="HEENATI1">
        <meta content=" fg=0 153 51 bg=204 0 0 x=0.2344848 y=5.0 lc=0 153 51 ft='SansSerif-BOLD-11' ll=7;" datatype="xsd:string" id="meta55" property="format" xsi:type="nex:LiteralMeta"/>
      </node>
      <node about="#node60" id="node60">
        <meta content=" x=0.1763951 y=10.59375 ll=7;" datatype="xsd:string" id="meta61" property="format" xsi:type="nex:LiteralMeta"/>
      </node>
      <node about="#node62" id="node62">
        <meta content=" x=0.1822911 y=8.1875 ll=7;" datatype="xsd:string" id="meta63" property="format" xsi:type="nex:LiteralMeta"/>
      </node>
      <node about="#node64" id="node64">
        <meta content=" x=0.2025103 y=6.5 ll=7;" datatype="xsd:string" id="meta65" property="format" xsi:type="nex:LiteralMeta"/>
      </node>
      <node about="#node66" id="node66" label="ARNOLISWEE">
        <meta content=" fg=0 153 51 bg=255 0 0 x=0.2334845 y=6.0 lc=0 153 51 ft='SansSerif-BOLD-11' ll=7;" datatype="xsd:string" id="meta67" property="format" xsi:type="nex:LiteralMeta"/>
      </node>
      <node about="#node68" id="node68" label="AL-WEE">
        <meta content=" fg=0 153 51 bg=204 204 0 x=0.2482232 y=7.0 lc=0 153 51 ft='SansSerif-BOLD-11' ll=7;" datatype="xsd:string" id="meta69" property="format" xsi:type="nex:LiteralMeta"/>
      </node>
      <node about="#node74" id="node74">
        <meta content=" x=0.1948557 y=9.875 ll=7;" datatype="xsd:string" id="meta75" property="format" xsi:type="nex:LiteralMeta"/>
      </node>
      <node about="#node76" id="node76">
        <meta content=" x=0.2110835 y=8.5 ll=7;" datatype="xsd:string" id="meta77" property="format" xsi:type="nex:LiteralMeta"/>
      </node>
      <node about="#node78" id="node78" label="DURU-WEE1">
        <meta content=" fg=0 102 0 192 bg=204 0 0 192 x=0.2268482 y=8.0 lc=0 102 0 192 ft='SansSerif-BOLD-11' ll=7;" datatype="xsd:string" id="meta79" property="format" xsi:type="nex:LiteralMeta"/>
      </node>
      <node about="#node80" id="node80" label="HEENATI2">
        <meta content=" fg=0 153 51 bg=255 0 0 192 x=0.2321286 y=9.0 lc=0 153 51 ft='SansSerif-BOLD-11' ll=7;" datatype="xsd:string" id="meta81" property="format" xsi:type="nex:LiteralMeta"/>
      </node>
      <node about="#node86" id="node86">
        <meta content=" x=0.2035513 y=11.25 ll=7;" datatype="xsd:string" id="meta87" property="format" xsi:type="nex:LiteralMeta"/>
      </node>
      <node about="#node88" id="node88">
        <meta content=" x=0.2060633 y=10.5 ll=7;" datatype="xsd:string" id="meta89" property="format" xsi:type="nex:LiteralMeta"/>
      </node>
      <node about="#node90" id="node90" label="KURULUWEE">
        <meta content=" fg=0 102 0 192 bg=204 0 0 192 x=0.2279526 y=10.0 lc=0 102 0 192 ft='SansSerif-BOLD-11' ll=7;" datatype="xsd:string" id="meta91" property="format" xsi:type="nex:LiteralMeta"/>
      </node>
      <node about="#node92" id="node92" label="KURUBALAWEE">
        <meta content=" fg=0 102 0 192 bg=204 0 0 192 x=0.2271188 y=11.0 lc=0 102 0 192 ft='SansSerif-BOLD-11' ll=7;" datatype="xsd:string" id="meta93" property="format" xsi:type="nex:LiteralMeta"/>
      </node>
      <node about="#node98" id="node98" label="ANDIKULAN">
        <meta content=" nh=7 nw=7 fg=0 102 0 192 bg=204 0 0 192 x=0.2393829 y=12.0 lc=0 102 0 192 ft='SansSerif-BOLD-11' ll=7;" datatype="xsd:string" id="meta99" property="format" xsi:type="nex:LiteralMeta"/>
      </node>
      <node about="#node112" id="node112" label="PANNITI">
        <meta content=" nh=3 nw=3 fg=0 102 0 192 bg=255 0 0 192 x=0.2404761 y=13.0 lc=0 102 0 192 ft='SansSerif-BOLD-12' ll=7;" datatype="xsd:string" id="meta113" property="format" xsi:type="nex:LiteralMeta"/>
      </node>
      <node about="#node122" id="node122">
        <meta content=" x=0.1482776 y=14.5 ll=7;" datatype="xsd:string" id="meta123" property="format" xsi:type="nex:LiteralMeta"/>
      </node>
      <node about="#node124" id="node124" label="FR-13-A">
        <meta content=" fg=0 153 153 x=0.2089272 y=14.0 lc=0 153 153 ft='SansSerif-BOLD-11' ll=7;" datatype="xsd:string" id="meta125" property="format" xsi:type="nex:LiteralMeta"/>
      </node>
      <node about="#node126" id="node126" label="RAYADA">
        <meta content=" fg=0 153 153 x=0.2195298 y=15.0 lc=0 153 153 ft='SansSerif-BOLD-11' ll=7;" datatype="xsd:string" id="meta127" property="format" xsi:type="nex:LiteralMeta"/>
      </node>
      <node about="#node136" id="node136">
        <meta content=" x=0.128565 y=16.5 ll=7;" datatype="xsd:string" id="meta137" property="format" xsi:type="nex:LiteralMeta"/>
      </node>
      <node about="#node138" id="node138" label="DULAR">
        <meta content=" fg=0 153 153 x=0.2012162 y=16.0 lc=0 153 153 ft='SansSerif-BOLD-11' ll=7;" datatype="xsd:string" id="meta139" property="format" xsi:type="nex:LiteralMeta"/>
      </node>
      <node about="#node140" id="node140" label="N-22">
        <meta content=" fg=0 153 153 x=0.1939506 y=17.0 lc=0 153 153 ft='SansSerif-BOLD-11' ll=7;" datatype="xsd:string" id="meta141" property="format" xsi:type="nex:LiteralMeta"/>
      </node>
      <node about="#node150" id="node150">
        <meta content=" x=0.2049689 y=29.205078 ll=7;" datatype="xsd:string" id="meta151" property="format" xsi:type="nex:LiteralMeta"/>
      </node>
      <node about="#node152" id="node152">
        <meta content=" x=0.2698548 y=26.285156 ll=7;" datatype="xsd:string" id="meta153" property="format" xsi:type="nex:LiteralMeta"/>
      </node>
      <node about="#node154" id="node154">
        <meta content=" x=0.2990054 y=24.820312 ll=7;" datatype="xsd:string" id="meta155" property="format" xsi:type="nex:LiteralMeta"/>
      </node>
      <node about="#node156" id="node156">
        <meta content=" x=0.3357046 y=23.640625 ll=7;" datatype="xsd:string" id="meta157" property="format" xsi:type="nex:LiteralMeta"/>
      </node>
      <node about="#node158" id="node158">
        <meta content=" x=0.3543596 y=22.28125 ll=7;" datatype="xsd:string" id="meta159" property="format" xsi:type="nex:LiteralMeta"/>
      </node>
      <node about="#node160" id="node160">
        <meta content=" x=0.370722 y=21.0625 ll=7;" datatype="xsd:string" id="meta161" property="format" xsi:type="nex:LiteralMeta"/>
      </node>
      <node about="#node162" id="node162">
        <meta content=" x=0.381601 y=20.125 ll=7;" datatype="xsd:string" id="meta163" property="format" xsi:type="nex:LiteralMeta"/>
      </node>
      <node about="#node164" id="node164">
        <meta content=" x=0.3943437 y=19.25 ll=7;" datatype="xsd:string" id="meta165" property="format" xsi:type="nex:LiteralMeta"/>
      </node>
      <node about="#node166" id="node166">
        <meta content=" x=0.3976042 y=18.5 ll=7;" datatype="xsd:string" id="meta167" property="format" xsi:type="nex:LiteralMeta"/>
      </node>
      <node about="#node168" id="node168" label="GODAWEL">
        <meta content=" fg=0 0 204 bg=102 0 102 x=0.4462073 y=18.0 lc=0 0 204 ft='SansSerif-BOLD-11' ll=7;" datatype="xsd:string" id="meta169" property="format" xsi:type="nex:LiteralMeta"/>
      </node>
      <node about="#node170" id="node170" label="GONABARU">
        <meta content=" fg=0 0 204 bg=102 0 102 x=0.4287558 y=19.0 lc=0 0 204 ft='SansSerif-BOLD-11' ll=7;" datatype="xsd:string" id="meta171" property="format" xsi:type="nex:LiteralMeta"/>
      </node>
      <node about="#node176" id="node176" label="PODI-WEE-1">
        <meta content=" fg=0 0 204 bg=102 0 102 x=0.4370955 y=20.0 lc=0 0 204 ft='SansSerif-BOLD-11' ll=7;" datatype="xsd:string" id="meta177" property="format" xsi:type="nex:LiteralMeta"/>
      </node>
      <node about="#node182" id="node182" label="BATUDELLA">
        <meta content=" fg=0 0 204 bg=102 0 102 x=0.4524473 y=21.0 lc=0 0 204 ft='SansSerif-BOLD-11' ll=7;" datatype="xsd:string" id="meta183" property="format" xsi:type="nex:LiteralMeta"/>
      </node>
      <node about="#node188" id="node188" label="HEEN-GODA-WEE">
        <meta content=" fg=0 0 204 bg=102 0 102 x=0.431162 y=22.0 lc=0 0 204 ft='SansSerif-BOLD-11' ll=7;" datatype="xsd:string" id="meta189" property="format" xsi:type="nex:LiteralMeta"/>
      </node>
      <node about="#node194" id="node194">
        <meta content=" x=0.3604282 y=23.5 ll=7;" datatype="xsd:string" id="meta195" property="format" xsi:type="nex:LiteralMeta"/>
      </node>
      <node about="#node196" id="node196" label="MALWARIYA">
        <meta content=" fg=0 0 204 bg=102 0 102 x=0.4277864 y=23.0 lc=0 0 204 ft='SansSerif-BOLD-11' ll=7;" datatype="xsd:string" id="meta197" property="format" xsi:type="nex:LiteralMeta"/>
      </node>
      <node about="#node198" id="node198" label="MOROBEREKAN">
        <meta content=" fg=0 153 153 bg=102 0 102 x=0.4403093 y=24.0 lc=0 153 153 ft='SansSerif-BOLD-11' ll=7;" datatype="xsd:string" id="meta199" property="format" xsi:type="nex:LiteralMeta"/>
      </node>
      <node about="#node208" id="node208" label="THATUWEL">
        <meta content=" fg=0 0 204 bg=102 0 102 x=0.4146339 y=25.0 lc=0 0 204 ft='SansSerif-BOLD-11' ll=7;" datatype="xsd:string" id="meta209" property="format" xsi:type="nex:LiteralMeta"/>
      </node>
      <node about="#node214" id="node214" label="AZUCENA">
        <meta content=" fg=0 153 153 bg=102 0 102 x=0.405807 y=26.0 lc=0 153 153 ft='SansSerif-BOLD-11' ll=7;" datatype="xsd:string" id="meta215" property="format" xsi:type="nex:LiteralMeta"/>
      </node>
      <node about="#node220" id="node220">
        <meta content=" x=0.3030185 y=27.75 ll=7;" datatype="xsd:string" id="meta221" property="format" xsi:type="nex:LiteralMeta"/>
      </node>
      <node about="#node222" id="node222" label="M-202">
        <meta content=" fg=0 153 153 x=0.4631038 y=27.0 lc=0 153 153 ft='SansSerif-BOLD-11' ll=7;" datatype="xsd:string" id="meta223" property="format" xsi:type="nex:LiteralMeta"/>
      </node>
      <node about="#node224" id="node224">
        <meta content=" x=0.4082706 y=28.5 ll=7;" datatype="xsd:string" id="meta225" property="format" xsi:type="nex:LiteralMeta"/>
      </node>
      <node about="#node226" id="node226" label="NIPPONBARE">
        <meta content=" fg=0 153 153 bg=255 204 0 x=0.4522087 y=28.0 lc=0 153 153 ft='SansSerif-BOLD-11' ll=7;" datatype="xsd:string" id="meta227" property="format" xsi:type="nex:LiteralMeta"/>
      </node>
      <node about="#node228" id="node228" label="TAINUNG.67">
        <meta content=" fg=0 153 153 x=0.4379521 y=29.0 lc=0 153 153 ft='SansSerif-BOLD-11' ll=7;" datatype="xsd:string" id="meta229" property="format" xsi:type="nex:LiteralMeta"/>
      </node>
      <node about="#node242" id="node242">
        <meta content=" x=0.2462857 y=32.125 ll=7;" datatype="xsd:string" id="meta243" property="format" xsi:type="nex:LiteralMeta"/>
      </node>
      <node about="#node244" id="node244">
        <meta content=" x=0.3023245 y=31.25 ll=7;" datatype="xsd:string" id="meta245" property="format" xsi:type="nex:LiteralMeta"/>
      </node>
      <node about="#node246" id="node246">
        <meta content=" x=0.3024445 y=30.5 ll=7;" datatype="xsd:string" id="meta247" property="format" xsi:type="nex:LiteralMeta"/>
      </node>
      <node about="#node248" id="node248" label="SUDURU-SAMBA">
        <meta content=" x=0.3024445 y=30.0 ft='SansSerif-BOLD-11' ll=7;" datatype="xsd:string" id="meta249" property="format" xsi:type="nex:LiteralMeta"/>
      </node>
      <node about="#node250" id="node250" label="THAVALU1">
        <meta content=" x=0.3024445 y=31.0 ft='SansSerif-BOLD-11' ll=7;" datatype="xsd:string" id="meta251" property="format" xsi:type="nex:LiteralMeta"/>
      </node>
      <node about="#node256" id="node256" label="DURUWEE2">
        <meta content=" fg=0 0 0 192 x=0.3083395 y=32.0 lc=0 0 0 192 ft='SansSerif-BOLD-11' ll=7;" datatype="xsd:string" id="meta257" property="format" xsi:type="nex:LiteralMeta"/>
      </node>
      <node about="#node262" id="node262" label="DOM-SUFID">
        <meta content=" fg=0 153 153 x=0.3497561 y=33.0 lc=0 153 153 ft='SansSerif-BOLD-11' ll=7;" datatype="xsd:string" id="meta263" property="format" xsi:type="nex:LiteralMeta"/>
      </node>
      <node about="#node276" id="node276">
        <meta content=" x=0.121339 y=34.5 ll=7;" datatype="xsd:string" id="meta277" property="format" xsi:type="nex:LiteralMeta"/>
      </node>
      <node about="#node278" id="node278" label="RATH-RANPODIWEE">
        <meta content=" x=0.2299373 y=34.0 ft='SansSerif-BOLD-11' ll=7;" datatype="xsd:string" id="meta279" property="format" xsi:type="nex:LiteralMeta"/>
      </node>
      <node about="#node280" id="node280" label="ILLUPAIPU-SAMBA">
        <meta content=" x=0.1814523 y=35.0 ft='SansSerif-BOLD-11' ll=7;" datatype="xsd:string" id="meta281" property="format" xsi:type="nex:LiteralMeta"/>
      </node>
      <node about="#node290" id="node290" label="PUSHPARAGA">
        <meta content=" x=0.1643752 y=36.0 ft='SansSerif-BOLD-11' ll=7;" datatype="xsd:string" id="meta291" property="format" xsi:type="nex:LiteralMeta"/>
      </node>
      <node about="#node296" id="node296" label="ASWINA">
        <meta content=" fg=0 153 153 x=0.1329249 y=37.0 lc=0 153 153 ft='SansSerif-BOLD-11' ll=7;" datatype="xsd:string" id="meta297" property="format" xsi:type="nex:LiteralMeta"/>
      </node>
      <node about="#node302" id="node302">
        <meta content=" x=0.012639 y=44.84375 ll=7;" datatype="xsd:string" id="meta303" property="format" xsi:type="nex:LiteralMeta"/>
      </node>
      <node about="#node304" id="node304">
        <meta content=" x=0.0189114 y=42.6875 ll=7;" datatype="xsd:string" id="meta305" property="format" xsi:type="nex:LiteralMeta"/>
      </node>
      <node about="#node306" id="node306">
        <meta content=" x=0.0259678 y=39.875 ll=7;" datatype="xsd:string" id="meta307" property="format" xsi:type="nex:LiteralMeta"/>
      </node>
      <node about="#node308" id="node308" label="BW288-2">
        <meta content=" fg=153 0 0 bg=0 102 0 x=0.1298763 y=38.0 lc=153 0 0 ft='SansSerif-BOLD-11' ll=7;" datatype="xsd:string" id="meta309" property="format" xsi:type="nex:LiteralMeta"/>
      </node>
      <node about="#node310" id="node310">
        <meta content=" x=0.0298047 y=41.75 ll=7;" datatype="xsd:string" id="meta311" property="format" xsi:type="nex:LiteralMeta"/>
      </node>
      <node about="#node312" id="node312">
        <meta content=" x=0.0407562 y=40.25 ll=7;" datatype="xsd:string" id="meta313" property="format" xsi:type="nex:LiteralMeta"/>
      </node>
      <node about="#node314" id="node314">
        <meta content=" x=0.0649607 y=39.5 ll=7;" datatype="xsd:string" id="meta315" property="format" xsi:type="nex:LiteralMeta"/>
      </node>
      <node about="#node316" id="node316" label="RATAWEE1">
        <meta content=" fg=153 0 0 bg=0 102 0 x=0.1277232 y=39.0 lc=153 0 0 ft='SansSerif-BOLD-11' ll=7;" datatype="xsd:string" id="meta317" property="format" xsi:type="nex:LiteralMeta"/>
      </node>
      <node about="#node318" id="node318" label="TAIWAN">
        <meta content=" fg=153 0 0 bg=0 102 0 x=0.1433025 y=40.0 lc=153 0 0 ft='SansSerif-BOLD-11' ll=7;" datatype="xsd:string" id="meta319" property="format" xsi:type="nex:LiteralMeta"/>
      </node>
      <node about="#node324" id="node324" label="ZHENSHAN.97">
        <meta content=" fg=0 153 153 x=0.1561222 y=41.0 lc=0 153 153 ft='SansSerif-BOLD-11' ll=7;" datatype="xsd:string" id="meta325" property="format" xsi:type="nex:LiteralMeta"/>
      </node>
      <node about="#node330" id="node330">
        <meta content=" x=0.0410925 y=43.25 ll=7;" datatype="xsd:string" id="meta331" property="format" xsi:type="nex:LiteralMeta"/>
      </node>
      <node about="#node332" id="node332">
        <meta content=" x=0.0611134 y=42.5 ll=7;" datatype="xsd:string" id="meta333" property="format" xsi:type="nex:LiteralMeta"/>
      </node>
      <node about="#node334" id="node334" label="IR-64-21">
        <meta content=" fg=0 153 153 x=0.1574052 y=42.0 lc=0 153 153 ft='SansSerif-BOLD-11' ll=7;" datatype="xsd:string" id="meta335" property="format" xsi:type="nex:LiteralMeta"/>
      </node>
      <node about="#node336" id="node336" label="SANHUANGZHAN">
        <meta content=" fg=0 153 153 x=0.1458032 y=43.0 lc=0 153 153 ft='SansSerif-BOLD-11' ll=7;" datatype="xsd:string" id="meta337" property="format" xsi:type="nex:LiteralMeta"/>
      </node>
      <node about="#node342" id="node342" label="MINGHUI-63">
        <meta content=" fg=0 153 153 x=0.1836483 y=44.0 lc=0 153 153 ft='SansSerif-BOLD-11' ll=7;" datatype="xsd:string" id="meta343" property="format" xsi:type="nex:LiteralMeta"/>
      </node>
      <node about="#node356" id="node356">
        <meta content=" x=0.0407085 y=45.5 ll=7;" datatype="xsd:string" id="meta357" property="format" xsi:type="nex:LiteralMeta"/>
      </node>
      <node about="#node358" id="node358" label="MAHAGODA-AL">
        <meta content=" fg=153 0 0 bg=0 102 0 x=0.1377224 y=45.0 lc=153 0 0 ft='SansSerif-BOLD-11' ll=7;" datatype="xsd:string" id="meta359" property="format" xsi:type="nex:LiteralMeta"/>
      </node>
      <node about="#node360" id="node360" label="SADU CHO">
        <meta content=" fg=0 153 153 x=0.1461485 y=46.0 lc=0 153 153 ft='SansSerif-BOLD-11' ll=7;" datatype="xsd:string" id="meta361" property="format" xsi:type="nex:LiteralMeta"/>
      </node>
      <node about="#node370" id="node370" label="SEDUKKAN-SAMBA">
        <meta content=" fg=153 0 0 bg=0 102 0 x=0.1160771 y=47.0 lc=153 0 0 ft='SansSerif-BOLD-11' ll=7;" datatype="xsd:string" id="meta371" property="format" xsi:type="nex:LiteralMeta"/>
      </node>
      <node about="#node380" id="node380">
        <meta content=" x=0.008045 y=50.5 ll=7;" datatype="xsd:string" id="meta381" property="format" xsi:type="nex:LiteralMeta"/>
      </node>
      <node about="#node382" id="node382">
        <meta content=" x=0.0240469 y=48.75 ll=7;" datatype="xsd:string" id="meta383" property="format" xsi:type="nex:LiteralMeta"/>
      </node>
      <node about="#node384" id="node384" label="DIK-WEE2">
        <meta content=" fg=153 0 0 bg=0 102 0 x=0.0980576 y=48.0 lc=153 0 0 ft='SansSerif-BOLD-11' ll=7;" datatype="xsd:string" id="meta385" property="format" xsi:type="nex:LiteralMeta"/>
      </node>
      <node about="#node386" id="node386">
        <meta content=" x=0.0865393 y=49.5 ll=7;" datatype="xsd:string" id="meta387" property="format" xsi:type="nex:LiteralMeta"/>
      </node>
      <node about="#node388" id="node388" label="AKURAMBODA">
        <meta content=" fg=153 0 0 bg=0 102 0 x=0.0922341 y=49.0 lc=153 0 0 ft='SansSerif-BOLD-11' ll=7;" datatype="xsd:string" id="meta389" property="format" xsi:type="nex:LiteralMeta"/>
      </node>
      <node about="#node390" id="node390" label="AHAMBA">
        <meta content=" fg=153 0 0 bg=0 102 0 x=0.0992494 y=50.0 lc=153 0 0 ft='SansSerif-BOLD-11' ll=7;" datatype="xsd:string" id="meta391" property="format" xsi:type="nex:LiteralMeta"/>
      </node>
      <node about="#node400" id="node400">
        <meta content=" x=0.0232931 y=52.25 ll=7;" datatype="xsd:string" id="meta401" property="format" xsi:type="nex:LiteralMeta"/>
      </node>
      <node about="#node402" id="node402">
        <meta content=" x=0.0436741 y=51.5 ll=7;" datatype="xsd:string" id="meta403" property="format" xsi:type="nex:LiteralMeta"/>
      </node>
      <node about="#node404" id="node404" label="BW100">
        <meta content=" fg=153 0 0 bg=0 102 0 x=0.1141037 y=51.0 lc=153 0 0 ft='SansSerif-BOLD-11' ll=7;" datatype="xsd:string" id="meta405" property="format" xsi:type="nex:LiteralMeta"/>
      </node>
      <node about="#node406" id="node406" label="MAHABATHAN">
        <meta content=" x=0.0928764 y=52.0 ft='SansSerif-BOLD-11' ll=7;" datatype="xsd:string" id="meta407" property="format" xsi:type="nex:LiteralMeta"/>
      </node>
      <node about="#node412" id="node412" label="BG12-1">
        <meta content=" fg=153 0 0 bg=0 102 0 x=0.1087403 y=53.0 lc=153 0 0 ft='SansSerif-BOLD-11' ll=7;" datatype="xsd:string" id="meta413" property="format" xsi:type="nex:LiteralMeta"/>
      </node>
      <node about="#node426" id="node426">
        <meta content=" x=0.0040593 y=122.139465 ll=7;" datatype="xsd:string" id="meta427" property="format" xsi:type="nex:LiteralMeta"/>
      </node>
      <node about="#node428" id="node428">
        <meta content=" x=0.0109252 y=110.99768 ll=7;" datatype="xsd:string" id="meta429" property="format" xsi:type="nex:LiteralMeta"/>
      </node>
      <node about="#node430" id="node430">
        <meta content=" x=0.0231929 y=95.90259 ll=7;" datatype="xsd:string" id="meta431" property="format" xsi:type="nex:LiteralMeta"/>
      </node>
      <node about="#node432" id="node432">
        <meta content=" x=0.0298552 y=82.805176 ll=7;" datatype="xsd:string" id="meta433" property="format" xsi:type="nex:LiteralMeta"/>
      </node>
      <node about="#node434" id="node434">
        <meta content=" x=0.0403133 y=67.23828 ll=7;" datatype="xsd:string" id="meta435" property="format" xsi:type="nex:LiteralMeta"/>
      </node>
      <node about="#node436" id="node436">
        <meta content=" x=0.046674 y=62.601562 ll=7;" datatype="xsd:string" id="meta437" property="format" xsi:type="nex:LiteralMeta"/>
      </node>
      <node about="#node438" id="node438">
        <meta content=" x=0.0521339 y=60.203125 ll=7;" datatype="xsd:string" id="meta439" property="format" xsi:type="nex:LiteralMeta"/>
      </node>
      <node about="#node440" id="node440">
        <meta content=" x=0.0597859 y=58.03125 ll=7;" datatype="xsd:string" id="meta441" property="format" xsi:type="nex:LiteralMeta"/>
      </node>
      <node about="#node442" id="node442">
        <meta content=" x=0.0732477 y=57.0625 ll=7;" datatype="xsd:string" id="meta443" property="format" xsi:type="nex:LiteralMeta"/>
      </node>
      <node about="#node444" id="node444">
        <meta content=" x=0.0786515 y=56.125 ll=7;" datatype="xsd:string" id="meta445" property="format" xsi:type="nex:LiteralMeta"/>
      </node>
      <node about="#node446" id="node446">
        <meta content=" x=0.09495 y=55.25 ll=7;" datatype="xsd:string" id="meta447" property="format" xsi:type="nex:LiteralMeta"/>
      </node>
      <node about="#node448" id="node448">
        <meta content=" x=0.1000675 y=54.5 ll=7;" datatype="xsd:string" id="meta449" property="format" xsi:type="nex:LiteralMeta"/>
      </node>
      <node about="#node450" id="node450" label="THAVALU2">
        <meta content=" fg=102 0 102 bg=153 0 51 x=0.1507264 y=54.0 lc=102 0 102 ft='SansSerif-BOLD-11' ll=7;" datatype="xsd:string" id="meta451" property="format" xsi:type="nex:LiteralMeta"/>
      </node>
      <node about="#node452" id="node452" label="RATATHAWALU">
        <meta content=" fg=102 0 102 bg=153 0 51 x=0.1475681 y=55.0 lc=102 0 102 ft='SansSerif-BOLD-11' ll=7;" datatype="xsd:string" id="meta453" property="format" xsi:type="nex:LiteralMeta"/>
      </node>
      <node about="#node458" id="node458" label="RATA-THAVALU">
        <meta content=" fg=102 0 102 bg=153 0 51 x=0.146581 y=56.0 lc=102 0 102 ft='SansSerif-BOLD-11' ll=7;" datatype="xsd:string" id="meta459" property="format" xsi:type="nex:LiteralMeta"/>
      </node>
      <node about="#node464" id="node464" label="SUDU-MADA-THAVALU">
        <meta content=" fg=102 0 102 bg=153 0 51 x=0.1344389 y=57.0 lc=102 0 102 ft='SansSerif-BOLD-11' ll=7;" datatype="xsd:string" id="meta465" property="format" xsi:type="nex:LiteralMeta"/>
      </node>
      <node about="#node470" id="node470" label="GAMBADAWEE">
        <meta content=" fg=102 0 102 bg=153 0 51 x=0.1196077 y=58.0 lc=102 0 102 ft='SansSerif-BOLD-11' ll=7;" datatype="xsd:string" id="meta471" property="format" xsi:type="nex:LiteralMeta"/>
      </node>
      <node about="#node476" id="node476" label="HAL-AL1">
        <meta content=" fg=102 0 102 bg=153 0 51 x=0.1166845 y=59.0 lc=102 0 102 ft='SansSerif-BOLD-11' ll=7;" datatype="xsd:string" id="meta477" property="format" xsi:type="nex:LiteralMeta"/>
      </node>
      <node about="#node482" id="node482">
        <meta content=" x=0.0588128 y=62.375 ll=7;" datatype="xsd:string" id="meta483" property="format" xsi:type="nex:LiteralMeta"/>
      </node>
      <node about="#node484" id="node484">
        <meta content=" x=0.073344 y=61.25 ll=7;" datatype="xsd:string" id="meta485" property="format" xsi:type="nex:LiteralMeta"/>
      </node>
      <node about="#node486" id="node486">
        <meta content=" x=0.1042463 y=60.5 ll=7;" datatype="xsd:string" id="meta487" property="format" xsi:type="nex:LiteralMeta"/>
      </node>
      <node about="#node488" id="node488" label="BATA-POLA-EL">
        <meta content=" fg=102 0 102 bg=153 0 51 x=0.1142394 y=60.0 lc=102 0 102 ft='SansSerif-BOLD-11' ll=7;" datatype="xsd:string" id="meta489" property="format" xsi:type="nex:LiteralMeta"/>
      </node>
      <node about="#node490" id="node490" label="BALA-KAHARAMANA">
        <meta content=" fg=102 0 102 bg=153 0 51 x=0.1095906 y=61.0 lc=102 0 102 ft='SansSerif-BOLD-11' ll=7;" datatype="xsd:string" id="meta491" property="format" xsi:type="nex:LiteralMeta"/>
      </node>
      <node about="#node496" id="node496" label="LUMBINI2">
        <meta content=" fg=102 0 102 bg=153 0 51 x=0.136 y=62.0 lc=102 0 102 ft='SansSerif-BOLD-11' ll=7;" datatype="xsd:string" id="meta497" property="format" xsi:type="nex:LiteralMeta"/>
      </node>
      <node about="#node502" id="node502">
        <meta content=" x=0.0611528 y=63.5 ll=7;" datatype="xsd:string" id="meta503" property="format" xsi:type="nex:LiteralMeta"/>
      </node>
      <node about="#node504" id="node504" label="HORANA-MAWEE">
        <meta content=" fg=102 0 102 bg=153 0 51 x=0.1226613 y=63.0 lc=102 0 102 ft='SansSerif-BOLD-11' ll=7;" datatype="xsd:string" id="meta505" property="format" xsi:type="nex:LiteralMeta"/>
      </node>
      <node about="#node506" id="node506" label="HAL-AL2">
        <meta content=" fg=102 0 102 bg=153 0 51 x=0.1438161 y=64.0 lc=102 0 102 ft='SansSerif-BOLD-11' ll=7;" datatype="xsd:string" id="meta507" property="format" xsi:type="nex:LiteralMeta"/>
      </node>
      <node about="#node520" id="node520" label="MADURU-SAMBA">
        <meta content=" fg=102 0 102 bg=153 0 51 x=0.1182127 y=65.0 lc=102 0 102 ft='SansSerif-BOLD-11' ll=7;" datatype="xsd:string" id="meta521" property="format" xsi:type="nex:LiteralMeta"/>
      </node>
      <node about="#node526" id="node526">
        <meta content=" x=0.0416857 y=71.875 ll=7;" datatype="xsd:string" id="meta527" property="format" xsi:type="nex:LiteralMeta"/>
      </node>
      <node about="#node528" id="node528">
        <meta content=" x=0.0510117 y=69.0 ll=7;" datatype="xsd:string" id="meta529" property="format" xsi:type="nex:LiteralMeta"/>
      </node>
      <node about="#node530" id="node530">
        <meta content=" x=0.0600505 y=67.5 ll=7;" datatype="xsd:string" id="meta531" property="format" xsi:type="nex:LiteralMeta"/>
      </node>
      <node about="#node532" id="node532">
        <meta content=" x=0.074045 y=66.5 ll=7;" datatype="xsd:string" id="meta533" property="format" xsi:type="nex:LiteralMeta"/>
      </node>
      <node about="#node534" id="node534" label="KALU-BALAWEE2">
        <meta content=" x=0.1279842 y=66.0 ft='SansSerif-BOLD-11' ll=7;" datatype="xsd:string" id="meta535" property="format" xsi:type="nex:LiteralMeta"/>
      </node>
      <node about="#node536" id="node536" label="WANNI-DAHANALA">
        <meta content=" fg=102 0 102 bg=153 0 51 x=0.1090628 y=67.0 lc=102 0 102 ft='SansSerif-BOLD-11' ll=7;" datatype="xsd:string" id="meta537" property="format" xsi:type="nex:LiteralMeta"/>
      </node>
      <node about="#node542" id="node542">
        <meta content=" x=0.0736634 y=68.5 ll=7;" datatype="xsd:string" id="meta543" property="format" xsi:type="nex:LiteralMeta"/>
      </node>
      <node about="#node544" id="node544" label="MOOTHUKIRIEL">
        <meta content=" fg=102 0 102 bg=153 0 51 x=0.1216566 y=68.0 lc=102 0 102 ft='SansSerif-BOLD-11' ll=7;" datatype="xsd:string" id="meta545" property="format" xsi:type="nex:LiteralMeta"/>
      </node>
      <node about="#node546" id="node546" label="KARUPPU-SEENADHI">
        <meta content=" fg=102 0 102 bg=153 0 51 x=0.1207622 y=69.0 lc=102 0 102 ft='SansSerif-BOLD-11' ll=7;" datatype="xsd:string" id="meta547" property="format" xsi:type="nex:LiteralMeta"/>
      </node>
      <node about="#node556" id="node556">
        <meta content=" x=0.0868348 y=70.5 ll=7;" datatype="xsd:string" id="meta557" property="format" xsi:type="nex:LiteralMeta"/>
      </node>
      <node about="#node558" id="node558" label="MENIKWEE">
        <meta content=" fg=102 0 102 bg=153 0 51 x=0.1512023 y=70.0 lc=102 0 102 ft='SansSerif-BOLD-11' ll=7;" datatype="xsd:string" id="meta559" property="format" xsi:type="nex:LiteralMeta"/>
      </node>
      <node about="#node560" id="node560" label="SUDUBALAWEE">
        <meta content=" fg=102 0 102 bg=153 0 51 x=0.1543691 y=71.0 lc=102 0 102 ft='SansSerif-BOLD-11' ll=7;" datatype="xsd:string" id="meta561" property="format" xsi:type="nex:LiteralMeta"/>
      </node>
      <node about="#node570" id="node570">
        <meta content=" x=0.0567557 y=74.75 ll=7;" datatype="xsd:string" id="meta571" property="format" xsi:type="nex:LiteralMeta"/>
      </node>
      <node about="#node572" id="node572">
        <meta content=" x=0.0620295 y=73.25 ll=7;" datatype="xsd:string" id="meta573" property="format" xsi:type="nex:LiteralMeta"/>
      </node>
      <node about="#node574" id="node574">
        <meta content=" x=0.0754134 y=72.5 ll=7;" datatype="xsd:string" id="meta575" property="format" xsi:type="nex:LiteralMeta"/>
      </node>
      <node about="#node576" id="node576" label="GAMBODA">
        <meta content=" fg=102 0 102 bg=153 0 51 x=0.1975243 y=72.0 lc=102 0 102 ft='SansSerif-BOLD-11' ll=7;" datatype="xsd:string" id="meta577" property="format" xsi:type="nex:LiteralMeta"/>
      </node>
      <node about="#node578" id="node578" label="KALUKUDA">
        <meta content=" fg=102 0 102 bg=153 0 51 x=0.1894988 y=73.0 lc=102 0 102 ft='SansSerif-BOLD-11' ll=7;" datatype="xsd:string" id="meta579" property="format" xsi:type="nex:LiteralMeta"/>
      </node>
      <node about="#node584" id="node584" label="KIRIBATHA">
        <meta content=" fg=102 0 102 bg=153 0 51 x=0.1406701 y=74.0 lc=102 0 102 ft='SansSerif-BOLD-11' ll=7;" datatype="xsd:string" id="meta585" property="format" xsi:type="nex:LiteralMeta"/>
      </node>
      <node about="#node590" id="node590">
        <meta content=" x=0.0696951 y=76.25 ll=7;" datatype="xsd:string" id="meta591" property="format" xsi:type="nex:LiteralMeta"/>
      </node>
      <node about="#node592" id="node592">
        <meta content=" x=0.0793623 y=75.5 ll=7;" datatype="xsd:string" id="meta593" property="format" xsi:type="nex:LiteralMeta"/>
      </node>
      <node about="#node594" id="node594" label="DAMPOTAWEE">
        <meta content=" fg=102 0 102 bg=153 0 51 x=0.1337634 y=75.0 lc=102 0 102 ft='SansSerif-BOLD-11' ll=7;" datatype="xsd:string" id="meta595" property="format" xsi:type="nex:LiteralMeta"/>
      </node>
      <node about="#node596" id="node596" label="HONDARAWALA1">
        <meta content=" fg=102 0 102 bg=153 0 51 x=0.1415256 y=76.0 lc=102 0 102 ft='SansSerif-BOLD-11' ll=7;" datatype="xsd:string" id="meta597" property="format" xsi:type="nex:LiteralMeta"/>
      </node>
      <node about="#node602" id="node602" label="HALELIYA">
        <meta content=" fg=102 0 102 bg=153 0 51 x=0.1382488 y=77.0 lc=102 0 102 ft='SansSerif-BOLD-11' ll=7;" datatype="xsd:string" id="meta603" property="format" xsi:type="nex:LiteralMeta"/>
      </node>
      <node about="#node620" id="node620">
        <meta content=" x=0.0557051 y=98.37207 ll=7;" datatype="xsd:string" id="meta621" property="format" xsi:type="nex:LiteralMeta"/>
      </node>
      <node about="#node622" id="node622">
        <meta content=" x=0.0615068 y=89.947266 ll=7;" datatype="xsd:string" id="meta623" property="format" xsi:type="nex:LiteralMeta"/>
      </node>
      <node about="#node624" id="node624">
        <meta content=" x=0.0652283 y=83.39453 ll=7;" datatype="xsd:string" id="meta625" property="format" xsi:type="nex:LiteralMeta"/>
      </node>
      <node about="#node626" id="node626">
        <meta content=" x=0.0961943 y=78.75 ll=7;" datatype="xsd:string" id="meta627" property="format" xsi:type="nex:LiteralMeta"/>
      </node>
      <node about="#node628" id="node628" label="BADHIWEE">
        <meta content=" fg=102 102 0 bg=0 0 255 x=0.138581 y=78.0 lc=102 102 0 ft='SansSerif-BOLD-11' ll=7;" datatype="xsd:string" id="meta629" property="format" xsi:type="nex:LiteralMeta"/>
      </node>
      <node about="#node630" id="node630">
        <meta content=" x=0.0982861 y=79.5 ll=7;" datatype="xsd:string" id="meta631" property="format" xsi:type="nex:LiteralMeta"/>
      </node>
      <node about="#node632" id="node632" label="RAMBUTTANWEE">
        <meta content=" fg=102 102 0 bg=0 0 255 x=0.1422661 y=79.0 lc=102 102 0 ft='SansSerif-BOLD-11' ll=7;" datatype="xsd:string" id="meta633" property="format" xsi:type="nex:LiteralMeta"/>
      </node>
      <node about="#node634" id="node634" label="KAHATA-SAMBA2">
        <meta content=" fg=102 102 0 bg=0 0 255 x=0.1371281 y=80.0 lc=102 102 0 ft='SansSerif-BOLD-11' ll=7;" datatype="xsd:string" id="meta635" property="format" xsi:type="nex:LiteralMeta"/>
      </node>
      <node about="#node644" id="node644">
        <meta content=" x=0.0687386 y=88.03906 ll=7;" datatype="xsd:string" id="meta645" property="format" xsi:type="nex:LiteralMeta"/>
      </node>
      <node about="#node646" id="node646">
        <meta content=" x=0.0790746 y=83.953125 ll=7;" datatype="xsd:string" id="meta647" property="format" xsi:type="nex:LiteralMeta"/>
      </node>
      <node about="#node648" id="node648">
        <meta content=" x=0.0901833 y=81.5 ll=7;" datatype="xsd:string" id="meta649" property="format" xsi:type="nex:LiteralMeta"/>
      </node>
      <node about="#node650" id="node650" label="WEDA-HEENATI1">
        <meta content=" fg=102 102 0 bg=0 0 255 x=0.1263337 y=81.0 lc=102 102 0 ft='SansSerif-BOLD-11' ll=7;" datatype="xsd:string" id="meta651" property="format" xsi:type="nex:LiteralMeta"/>
      </node>
      <node about="#node652" id="node652" label="KOLANATHIWEE">
        <meta content=" fg=102 102 0 bg=0 0 255 x=0.136855 y=82.0 lc=102 102 0 ft='SansSerif-BOLD-11' ll=7;" datatype="xsd:string" id="meta653" property="format" xsi:type="nex:LiteralMeta"/>
      </node>
      <node about="#node658" id="node658">
        <meta content=" x=0.0806192 y=86.40625 ll=7;" datatype="xsd:string" id="meta659" property="format" xsi:type="nex:LiteralMeta"/>
      </node>
      <node about="#node660" id="node660">
        <meta content=" x=0.0845986 y=84.25 ll=7;" datatype="xsd:string" id="meta661" property="format" xsi:type="nex:LiteralMeta"/>
      </node>
      <node about="#node662" id="node662">
        <meta content=" x=0.1177631 y=83.5 ll=7;" datatype="xsd:string" id="meta663" property="format" xsi:type="nex:LiteralMeta"/>
      </node>
      <node about="#node664" id="node664" label="RATHUWEE1">
        <meta content=" fg=102 102 0 bg=0 0 255 x=0.1184157 y=83.0 lc=102 102 0 ft='SansSerif-BOLD-11' ll=7;" datatype="xsd:string" id="meta665" property="format" xsi:type="nex:LiteralMeta"/>
      </node>
      <node about="#node666" id="node666" label="PANDURU-WEE">
        <meta content=" fg=102 102 0 bg=0 0 255 x=0.120178 y=84.0 lc=102 102 0 ft='SansSerif-BOLD-11' ll=7;" datatype="xsd:string" id="meta667" property="format" xsi:type="nex:LiteralMeta"/>
      </node>
      <node about="#node672" id="node672" label="INGRISI-WEE">
        <meta content=" fg=102 102 0 bg=0 0 255 x=0.1342562 y=85.0 lc=102 102 0 ft='SansSerif-BOLD-11' ll=7;" datatype="xsd:string" id="meta673" property="format" xsi:type="nex:LiteralMeta"/>
      </node>
      <node about="#node678" id="node678">
        <meta content=" x=0.0877594 y=88.5625 ll=7;" datatype="xsd:string" id="meta679" property="format" xsi:type="nex:LiteralMeta"/>
      </node>
      <node about="#node680" id="node680">
        <meta content=" x=0.0926265 y=87.125 ll=7;" datatype="xsd:string" id="meta681" property="format" xsi:type="nex:LiteralMeta"/>
      </node>
      <node about="#node682" id="node682" label="MATARAWEE">
        <meta content=" fg=102 102 0 bg=0 0 255 x=0.1334978 y=86.0 lc=102 102 0 ft='SansSerif-BOLD-11' ll=7;" datatype="xsd:string" id="meta683" property="format" xsi:type="nex:LiteralMeta"/>
      </node>
      <node about="#node684" id="node684">
        <meta content=" x=0.1008349 y=88.25 ll=7;" datatype="xsd:string" id="meta685" property="format" xsi:type="nex:LiteralMeta"/>
      </node>
      <node about="#node686" id="node686">
        <meta content=" fg=0 102 0 bg=0 102 0 x=0.1244503 y=87.5 lc=0 102 0 ll=7;" datatype="xsd:string" id="meta687" property="format" xsi:type="nex:LiteralMeta"/>
      </node>
      <node about="#node688" id="node688" label="LUMBINI1">
        <meta content=" fg=102 102 0 bg=0 0 255 x=0.1259435 y=87.0 lc=102 102 0 ft='SansSerif-BOLD-11' ll=7;" datatype="xsd:string" id="meta689" property="format" xsi:type="nex:LiteralMeta"/>
      </node>
      <node about="#node690" id="node690" label="HEENDIKWEE2">
        <meta content=" fg=102 102 0 bg=0 102 0 x=0.1260246 y=88.0 lc=102 102 0 ft='SansSerif-BOLD-11' ll=7;" datatype="xsd:string" id="meta691" property="format" xsi:type="nex:LiteralMeta"/>
      </node>
      <node about="#node696" id="node696" label="RUWANRATHRAN">
        <meta content=" fg=102 102 0 bg=0 0 255 x=0.1401029 y=89.0 lc=102 102 0 ft='SansSerif-BOLD-11' ll=7;" datatype="xsd:string" id="meta697" property="format" xsi:type="nex:LiteralMeta"/>
      </node>
      <node about="#node706" id="node706" label="TISSA-WEE">
        <meta content=" fg=102 102 0 bg=0 0 255 x=0.1273708 y=90.0 lc=102 102 0 ft='SansSerif-BOLD-11' ll=7;" datatype="xsd:string" id="meta707" property="format" xsi:type="nex:LiteralMeta"/>
      </node>
      <node about="#node720" id="node720">
        <meta content=" x=0.0762264 y=92.125 ll=7;" datatype="xsd:string" id="meta721" property="format" xsi:type="nex:LiteralMeta"/>
      </node>
      <node about="#node722" id="node722" label="MADOLUWA">
        <meta content=" fg=102 102 0 bg=0 0 255 x=0.1188116 y=91.0 lc=102 102 0 ft='SansSerif-BOLD-11' ll=7;" datatype="xsd:string" id="meta723" property="format" xsi:type="nex:LiteralMeta"/>
      </node>
      <node about="#node724" id="node724">
        <meta content=" x=0.0819541 y=93.25 ll=7;" datatype="xsd:string" id="meta725" property="format" xsi:type="nex:LiteralMeta"/>
      </node>
      <node about="#node726" id="node726">
        <meta content=" x=0.0978935 y=92.5 ll=7;" datatype="xsd:string" id="meta727" property="format" xsi:type="nex:LiteralMeta"/>
      </node>
      <node about="#node728" id="node728" label="RATHKARA">
        <meta content=" fg=102 102 0 bg=0 0 255 x=0.1387194 y=92.0 lc=102 102 0 ft='SansSerif-BOLD-11' ll=7;" datatype="xsd:string" id="meta729" property="format" xsi:type="nex:LiteralMeta"/>
      </node>
      <node about="#node730" id="node730" label="RATHU-WEE2">
        <meta content=" fg=102 102 0 bg=0 0 255 x=0.1245523 y=93.0 lc=102 102 0 ft='SansSerif-BOLD-11' ll=7;" datatype="xsd:string" id="meta731" property="format" xsi:type="nex:LiteralMeta"/>
      </node>
      <node about="#node736" id="node736" label="KOTTAMALLI">
        <meta content=" fg=102 102 0 bg=0 0 255 x=0.1442356 y=94.0 lc=102 102 0 ft='SansSerif-BOLD-11' ll=7;" datatype="xsd:string" id="meta737" property="format" xsi:type="nex:LiteralMeta"/>
      </node>
      <node about="#node754" id="node754">
        <meta content=" x=0.0840027 y=96.5 ll=7;" datatype="xsd:string" id="meta755" property="format" xsi:type="nex:LiteralMeta"/>
      </node>
      <node about="#node756" id="node756">
        <meta content=" x=0.0987462 y=95.5 ll=7;" datatype="xsd:string" id="meta757" property="format" xsi:type="nex:LiteralMeta"/>
      </node>
      <node about="#node758" id="node758" label="MATHOLUWA">
        <meta content=" fg=102 102 0 bg=0 0 255 x=0.1679678 y=95.0 lc=102 102 0 ft='SansSerif-BOLD-11' ll=7;" datatype="xsd:string" id="meta759" property="format" xsi:type="nex:LiteralMeta"/>
      </node>
      <node about="#node760" id="node760" label="KATHARAMANA">
        <meta content=" fg=102 102 0 bg=0 0 255 x=0.1614265 y=96.0 lc=102 102 0 ft='SansSerif-BOLD-11' ll=7;" datatype="xsd:string" id="meta761" property="format" xsi:type="nex:LiteralMeta"/>
      </node>
      <node about="#node766" id="node766">
        <meta content=" x=0.1053022 y=97.5 ll=7;" datatype="xsd:string" id="meta767" property="format" xsi:type="nex:LiteralMeta"/>
      </node>
      <node about="#node768" id="node768" label="BATHIRATAWEE">
        <meta content=" fg=102 102 0 bg=0 0 255 x=0.1415437 y=97.0 lc=102 102 0 ft='SansSerif-BOLD-11' ll=7;" datatype="xsd:string" id="meta769" property="format" xsi:type="nex:LiteralMeta"/>
      </node>
      <node about="#node770" id="node770" label="MOLLIGODA">
        <meta content=" fg=102 102 0 bg=0 0 255 x=0.1457478 y=98.0 lc=102 102 0 ft='SansSerif-BOLD-11' ll=7;" datatype="xsd:string" id="meta771" property="format" xsi:type="nex:LiteralMeta"/>
      </node>
      <node about="#node784" id="node784">
        <meta content=" x=0.0730761 y=106.796875 ll=7;" datatype="xsd:string" id="meta785" property="format" xsi:type="nex:LiteralMeta"/>
      </node>
      <node about="#node786" id="node786">
        <meta content=" x=0.0744485 y=105.59375 ll=7;" datatype="xsd:string" id="meta787" property="format" xsi:type="nex:LiteralMeta"/>
      </node>
      <node about="#node788" id="node788">
        <meta content=" x=0.0931973 y=104.1875 ll=7;" datatype="xsd:string" id="meta789" property="format" xsi:type="nex:LiteralMeta"/>
      </node>
      <node about="#node790" id="node790">
        <meta content=" x=0.1451547 y=102.875 ll=7;" datatype="xsd:string" id="meta791" property="format" xsi:type="nex:LiteralMeta"/>
      </node>
      <node about="#node792" id="node792">
        <meta content=" x=0.1736789 y=101.75 ll=7;" datatype="xsd:string" id="meta793" property="format" xsi:type="nex:LiteralMeta"/>
      </node>
      <node about="#node794" id="node794">
        <meta content=" x=0.2480704 y=100.5 ll=7;" datatype="xsd:string" id="meta795" property="format" xsi:type="nex:LiteralMeta"/>
      </node>
      <node about="#node796" id="node796">
        <meta content=" x=0.5049958 y=99.5 ll=7;" datatype="xsd:string" id="meta797" property="format" xsi:type="nex:LiteralMeta"/>
      </node>
      <node about="#node798" id="node798" label="MOROGALLAWEE">
        <meta content=" x=0.632723 y=99.0 ft='SansSerif-BOLD-11' ll=7;" datatype="xsd:string" id="meta799" property="format" xsi:type="nex:LiteralMeta"/>
      </node>
      <node about="#node800" id="node800" label="MADAEL">
        <meta content=" x=0.6103974 y=100.0 ft='SansSerif-BOLD-11' ll=7;" datatype="xsd:string" id="meta801" property="format" xsi:type="nex:LiteralMeta"/>
      </node>
      <node about="#node806" id="node806">
        <meta content=" x=0.401421 y=101.5 ll=7;" datatype="xsd:string" id="meta807" property="format" xsi:type="nex:LiteralMeta"/>
      </node>
      <node about="#node808" id="node808" label="BATAPOLAWEE">
        <meta content=" x=0.403921 y=101.0 ft='SansSerif-BOLD-11' ll=7;" datatype="xsd:string" id="meta809" property="format" xsi:type="nex:LiteralMeta"/>
      </node>
      <node about="#node810" id="node810" label="KAHATAWEE">
        <meta content=" x=0.4019885 y=102.0 ft='SansSerif-BOLD-11' ll=7;" datatype="xsd:string" id="meta811" property="format" xsi:type="nex:LiteralMeta"/>
      </node>
      <node about="#node820" id="node820" label="ALAKU-SAMBA">
        <meta content=" x=0.3159285 y=103.0 ft='SansSerif-BOLD-11' ll=7;" datatype="xsd:string" id="meta821" property="format" xsi:type="nex:LiteralMeta"/>
      </node>
      <node about="#node826" id="node826" label="HEENDIKWEE1">
        <meta content=" x=0.2742225 y=104.0 ft='SansSerif-BOLD-11' ll=7;" datatype="xsd:string" id="meta827" property="format" xsi:type="nex:LiteralMeta"/>
      </node>
      <node about="#node832" id="node832">
        <meta content=" x=0.1899171 y=105.5 ll=7;" datatype="xsd:string" id="meta833" property="format" xsi:type="nex:LiteralMeta"/>
      </node>
      <node about="#node834" id="node834" label="KALU-GIRES">
        <meta content=" x=0.1965692 y=105.0 ft='SansSerif-BOLD-11' ll=7;" datatype="xsd:string" id="meta835" property="format" xsi:type="nex:LiteralMeta"/>
      </node>
      <node about="#node836" id="node836" label="RATAWEE2">
        <meta content=" x=0.1986025 y=106.0 ft='SansSerif-BOLD-11' ll=7;" datatype="xsd:string" id="meta837" property="format" xsi:type="nex:LiteralMeta"/>
      </node>
      <node about="#node846" id="node846" label="KAHATA-SAMBA1">
        <meta content=" fg=102 102 0 x=0.177776 y=107.0 lc=102 102 0 ft='SansSerif-BOLD-11' ll=7;" datatype="xsd:string" id="meta847" property="format" xsi:type="nex:LiteralMeta"/>
      </node>
      <node about="#node852" id="node852" label="GALPAWEE">
        <meta content=" x=0.1633927 y=108.0 ft='SansSerif-BOLD-11' ll=7;" datatype="xsd:string" id="meta853" property="format" xsi:type="nex:LiteralMeta"/>
      </node>
      <node about="#node866" id="node866" label="KIRINARAN">
        <meta content=" x=0.1399616 y=109.0 ft='SansSerif-BOLD-11' ll=7;" datatype="xsd:string" id="meta867" property="format" xsi:type="nex:LiteralMeta"/>
      </node>
      <node about="#node872" id="node872">
        <meta content=" x=0.0135049 y=126.09277 ll=7;" datatype="xsd:string" id="meta873" property="format" xsi:type="nex:LiteralMeta"/>
      </node>
      <node about="#node874" id="node874">
        <meta content=" x=0.0170003 y=124.18555 ll=7;" datatype="xsd:string" id="meta875" property="format" xsi:type="nex:LiteralMeta"/>
      </node>
      <node about="#node876" id="node876">
        <meta content=" x=0.0247292 y=121.37109 ll=7;" datatype="xsd:string" id="meta877" property="format" xsi:type="nex:LiteralMeta"/>
      </node>
      <node about="#node878" id="node878">
        <meta content=" x=0.0341829 y=116.74219 ll=7;" datatype="xsd:string" id="meta879" property="format" xsi:type="nex:LiteralMeta"/>
      </node>
      <node about="#node880" id="node880">
        <meta content=" x=0.089746 y=111.5 ll=7;" datatype="xsd:string" id="meta881" property="format" xsi:type="nex:LiteralMeta"/>
      </node>
      <node about="#node882" id="node882">
        <meta content=" x=0.092561 y=110.5 ll=7;" datatype="xsd:string" id="meta883" property="format" xsi:type="nex:LiteralMeta"/>
      </node>
      <node about="#node884" id="node884" label="NIYAN-WEE1">
        <meta content=" fg=255 153 51 bg=255 51 0 x=0.1101698 y=110.0 lc=255 153 51 ft='SansSerif-BOLD-11' ll=7;" datatype="xsd:string" id="meta885" property="format" xsi:type="nex:LiteralMeta"/>
      </node>
      <node about="#node886" id="node886" label="PODI-NIYAN-WEE">
        <meta content=" fg=255 153 51 bg=255 51 0 x=0.1086945 y=111.0 lc=255 153 51 ft='SansSerif-BOLD-11' ll=7;" datatype="xsd:string" id="meta887" property="format" xsi:type="nex:LiteralMeta"/>
      </node>
      <node about="#node892" id="node892">
        <meta content=" x=0.1084034 y=112.5 ll=7;" datatype="xsd:string" id="meta893" property="format" xsi:type="nex:LiteralMeta"/>
      </node>
      <node about="#node894" id="node894" label="NIYAN-WEE2">
        <meta content=" fg=255 153 51 bg=255 51 0 x=0.1107631 y=112.0 lc=255 153 51 ft='SansSerif-BOLD-11' ll=7;" datatype="xsd:string" id="meta895" property="format" xsi:type="nex:LiteralMeta"/>
      </node>
      <node about="#node896" id="node896" label="NIYAN-WEE3">
        <meta content=" fg=255 153 51 bg=255 51 0 x=0.1121786 y=113.0 lc=255 153 51 ft='SansSerif-BOLD-11' ll=7;" datatype="xsd:string" id="meta897" property="format" xsi:type="nex:LiteralMeta"/>
      </node>
      <node about="#node906" id="node906">
        <meta content=" x=0.0464999 y=121.984375 ll=7;" datatype="xsd:string" id="meta907" property="format" xsi:type="nex:LiteralMeta"/>
      </node>
      <node about="#node908" id="node908">
        <meta content=" x=0.0495915 y=119.71875 ll=7;" datatype="xsd:string" id="meta909" property="format" xsi:type="nex:LiteralMeta"/>
      </node>
      <node about="#node910" id="node910">
        <meta content=" x=0.054466 y=117.9375 ll=7;" datatype="xsd:string" id="meta911" property="format" xsi:type="nex:LiteralMeta"/>
      </node>
      <node about="#node912" id="node912">
        <meta content=" x=0.0618494 y=116.375 ll=7;" datatype="xsd:string" id="meta913" property="format" xsi:type="nex:LiteralMeta"/>
      </node>
      <node about="#node914" id="node914">
        <meta content=" x=0.0757468 y=115.25 ll=7;" datatype="xsd:string" id="meta915" property="format" xsi:type="nex:LiteralMeta"/>
      </node>
      <node about="#node916" id="node916">
        <meta content=" x=0.0980105 y=114.5 ll=7;" datatype="xsd:string" id="meta917" property="format" xsi:type="nex:LiteralMeta"/>
      </node>
      <node about="#node918" id="node918" label="KARUPPAN">
        <meta content=" fg=255 153 51 bg=255 51 0 x=0.103717 y=114.0 lc=255 153 51 ft='SansSerif-BOLD-11' ll=7;" datatype="xsd:string" id="meta919" property="format" xsi:type="nex:LiteralMeta"/>
      </node>
      <node about="#node920" id="node920" label="PERIYA-KARUPPAN">
        <meta content=" fg=255 153 51 bg=255 51 0 x=0.1015065 y=115.0 lc=255 153 51 ft='SansSerif-BOLD-11' ll=7;" datatype="xsd:string" id="meta921" property="format" xsi:type="nex:LiteralMeta"/>
      </node>
      <node about="#node926" id="node926" label="MODDAI-KARUPPAN">
        <meta content=" fg=255 153 51 bg=255 51 0 x=0.0964278 y=116.0 lc=255 153 51 ft='SansSerif-BOLD-11' ll=7;" datatype="xsd:string" id="meta927" property="format" xsi:type="nex:LiteralMeta"/>
      </node>
      <node about="#node932" id="node932">
        <meta content=" x=0.0671238 y=117.5 ll=7;" datatype="xsd:string" id="meta933" property="format" xsi:type="nex:LiteralMeta"/>
      </node>
      <node about="#node934" id="node934" label="VELLAI">
        <meta content=" fg=255 153 51 bg=255 51 0 x=0.0959119 y=117.0 lc=255 153 51 ft='SansSerif-BOLD-11' ll=7;" datatype="xsd:string" id="meta935" property="format" xsi:type="nex:LiteralMeta"/>
      </node>
      <node about="#node936" id="node936" label="KALUNDAI">
        <meta content=" fg=255 153 51 bg=255 51 0 x=0.0996854 y=118.0 lc=255 153 51 ft='SansSerif-BOLD-11' ll=7;" datatype="xsd:string" id="meta937" property="format" xsi:type="nex:LiteralMeta"/>
      </node>
      <node about="#node946" id="node946">
        <meta content=" x=0.0796746 y=119.5 ll=7;" datatype="xsd:string" id="meta947" property="format" xsi:type="nex:LiteralMeta"/>
      </node>
      <node about="#node948" id="node948" label="PODIWEE-2">
        <meta content=" fg=255 153 51 bg=255 51 0 x=0.0946931 y=119.0 lc=255 153 51 ft='SansSerif-BOLD-11' ll=7;" datatype="xsd:string" id="meta949" property="format" xsi:type="nex:LiteralMeta"/>
      </node>
      <node about="#node950" id="node950" label="SARALI">
        <meta content=" fg=255 153 51 bg=255 51 0 x=0.1168033 y=120.0 lc=255 153 51 ft='SansSerif-BOLD-11' ll=7;" datatype="xsd:string" id="meta951" property="format" xsi:type="nex:LiteralMeta"/>
      </node>
      <node about="#node960" id="node960">
        <meta content=" x=0.0727078 y=121.5 ll=7;" datatype="xsd:string" id="meta961" property="format" xsi:type="nex:LiteralMeta"/>
      </node>
      <node about="#node962" id="node962" label="SINNAVELLAI">
        <meta content=" fg=255 153 51 bg=255 51 0 x=0.1308056 y=121.0 lc=255 153 51 ft='SansSerif-BOLD-11' ll=7;" datatype="xsd:string" id="meta963" property="format" xsi:type="nex:LiteralMeta"/>
      </node>
      <node about="#node964" id="node964" label="RANGAMODAN">
        <meta content=" fg=255 153 51 bg=255 51 0 x=0.1679842 y=122.0 lc=255 153 51 ft='SansSerif-BOLD-11' ll=7;" datatype="xsd:string" id="meta965" property="format" xsi:type="nex:LiteralMeta"/>
      </node>
      <node about="#node974" id="node974">
        <meta content=" x=0.0513167 y=124.25 ll=7;" datatype="xsd:string" id="meta975" property="format" xsi:type="nex:LiteralMeta"/>
      </node>
      <node about="#node976" id="node976">
        <meta content=" x=0.0972677 y=123.5 ll=7;" datatype="xsd:string" id="meta977" property="format" xsi:type="nex:LiteralMeta"/>
      </node>
      <node about="#node978" id="node978" label="PERIYAVELLAI">
        <meta content=" fg=255 153 51 bg=255 51 0 x=0.1101539 y=123.0 lc=255 153 51 ft='SansSerif-BOLD-11' ll=7;" datatype="xsd:string" id="meta979" property="format" xsi:type="nex:LiteralMeta"/>
      </node>
      <node about="#node980" id="node980" label="KAL-VELLAI">
        <meta content=" fg=255 153 51 bg=255 51 0 x=0.1119889 y=124.0 lc=255 153 51 ft='SansSerif-BOLD-11' ll=7;" datatype="xsd:string" id="meta981" property="format" xsi:type="nex:LiteralMeta"/>
      </node>
      <node about="#node986" id="node986" label="PERIYA-SIVAPPU">
        <meta content=" fg=255 153 51 bg=255 51 0 x=0.0958565 y=125.0 lc=255 153 51 ft='SansSerif-BOLD-11' ll=7;" datatype="xsd:string" id="meta987" property="format" xsi:type="nex:LiteralMeta"/>
      </node>
      <node about="#node1000" id="node1000" label="ALAGUSAMBA">
        <meta content=" x=0.094437 y=126.0 ft='SansSerif-BOLD-11' ll=7;" datatype="xsd:string" id="meta1001" property="format" xsi:type="nex:LiteralMeta"/>
      </node>
      <node about="#node1006" id="node1006" label="MAHARATAWEE">
        <meta content=" x=0.1242541 y=127.0 ft='SansSerif-BOLD-11' ll=7;" datatype="xsd:string" id="meta1007" property="format" xsi:type="nex:LiteralMeta"/>
      </node>
      <node about="#node1012" id="node1012" label="POKKALI">
        <meta content=" fg=0 153 153 x=0.1327568 y=128.0 lc=0 153 153 ft='SansSerif-BOLD-11' ll=7;" datatype="xsd:string" id="meta1013" property="format" xsi:type="nex:LiteralMeta"/>
      </node>
      <node about="#node1022" id="node1022">
        <meta content=" x=0.0162996 y=133.28125 ll=7;" datatype="xsd:string" id="meta1023" property="format" xsi:type="nex:LiteralMeta"/>
      </node>
      <node about="#node1024" id="node1024">
        <meta content=" x=0.0256617 y=131.4375 ll=7;" datatype="xsd:string" id="meta1025" property="format" xsi:type="nex:LiteralMeta"/>
      </node>
      <node about="#node1026" id="node1026">
        <meta content=" x=0.0375171 y=129.875 ll=7;" datatype="xsd:string" id="meta1027" property="format" xsi:type="nex:LiteralMeta"/>
      </node>
      <node about="#node1028" id="node1028" label="PUKURU-SAMBA">
        <meta content=" fg=153 0 0 bg=0 102 0 x=0.1515612 y=129.0 lc=153 0 0 ft='SansSerif-BOLD-11' ll=7;" datatype="xsd:string" id="meta1029" property="format" xsi:type="nex:LiteralMeta"/>
      </node>
      <node about="#node1030" id="node1030">
        <meta content=" x=0.0607429 y=130.75 ll=7;" datatype="xsd:string" id="meta1031" property="format" xsi:type="nex:LiteralMeta"/>
      </node>
      <node about="#node1032" id="node1032" label="POKKURU-SAMBA">
        <meta content=" fg=153 0 0 bg=0 102 0 x=0.1322193 y=130.0 lc=153 0 0 ft='SansSerif-BOLD-11' ll=7;" datatype="xsd:string" id="meta1033" property="format" xsi:type="nex:LiteralMeta"/>
      </node>
      <node about="#node1034" id="node1034">
        <meta content=" x=0.1027634 y=131.5 ll=7;" datatype="xsd:string" id="meta1035" property="format" xsi:type="nex:LiteralMeta"/>
      </node>
      <node about="#node1036" id="node1036" label="BATAPALA">
        <meta content=" fg=153 0 0 bg=0 102 0 x=0.1162193 y=131.0 lc=153 0 0 ft='SansSerif-BOLD-11' ll=7;" datatype="xsd:string" id="meta1037" property="format" xsi:type="nex:LiteralMeta"/>
      </node>
      <node about="#node1038" id="node1038" label="SUDU-MURUNGA">
        <meta content=" fg=153 0 0 bg=0 102 0 x=0.1077124 y=132.0 lc=153 0 0 ft='SansSerif-BOLD-11' ll=7;" datatype="xsd:string" id="meta1039" property="format" xsi:type="nex:LiteralMeta"/>
      </node>
      <node about="#node1052" id="node1052" label="YAKADAWEE">
        <meta content=" fg=153 0 0 bg=0 102 0 x=0.1150333 y=133.0 lc=153 0 0 ft='SansSerif-BOLD-11' ll=7;" datatype="xsd:string" id="meta1053" property="format" xsi:type="nex:LiteralMeta"/>
      </node>
      <node about="#node1058" id="node1058">
        <meta content=" x=0.03373 y=135.125 ll=7;" datatype="xsd:string" id="meta1059" property="format" xsi:type="nex:LiteralMeta"/>
      </node>
      <node about="#node1060" id="node1060" label="MA-GODA-AL">
        <meta content=" fg=153 0 0 bg=0 102 0 x=0.1499222 y=134.0 lc=153 0 0 ft='SansSerif-BOLD-11' ll=7;" datatype="xsd:string" id="meta1061" property="format" xsi:type="nex:LiteralMeta"/>
      </node>
      <node about="#node1062" id="node1062">
        <meta content=" x=0.0555746 y=136.25 ll=7;" datatype="xsd:string" id="meta1063" property="format" xsi:type="nex:LiteralMeta"/>
      </node>
      <node about="#node1064" id="node1064">
        <meta content=" x=0.0850621 y=135.5 ll=7;" datatype="xsd:string" id="meta1065" property="format" xsi:type="nex:LiteralMeta"/>
      </node>
      <node about="#node1066" id="node1066" label="SULAI">
        <meta content=" fg=153 0 0 bg=0 102 0 x=0.153621 y=135.0 lc=153 0 0 ft='SansSerif-BOLD-11' ll=7;" datatype="xsd:string" id="meta1067" property="format" xsi:type="nex:LiteralMeta"/>
      </node>
      <node about="#node1068" id="node1068" label="HEENDIKWEE3">
        <meta content=" fg=153 0 0 bg=0 102 0 x=0.1269327 y=136.0 lc=153 0 0 ft='SansSerif-BOLD-11' ll=7;" datatype="xsd:string" id="meta1069" property="format" xsi:type="nex:LiteralMeta"/>
      </node>
      <node about="#node1074" id="node1074" label="DIKWEE1">
        <meta content=" fg=153 0 0 bg=0 102 0 x=0.1441852 y=137.0 lc=153 0 0 ft='SansSerif-BOLD-11' ll=7;" datatype="xsd:string" id="meta1075" property="format" xsi:type="nex:LiteralMeta"/>
      </node>
      <node about="#node1092" id="node1092">
        <meta content=" x=0.0030848 y=147.69531 ll=7;" datatype="xsd:string" id="meta1093" property="format" xsi:type="nex:LiteralMeta"/>
      </node>
      <node about="#node1094" id="node1094">
        <meta content=" x=0.0055461 y=143.26562 ll=7;" datatype="xsd:string" id="meta1095" property="format" xsi:type="nex:LiteralMeta"/>
      </node>
      <node about="#node1096" id="node1096">
        <meta content=" x=0.0210281 y=139.5625 ll=7;" datatype="xsd:string" id="meta1097" property="format" xsi:type="nex:LiteralMeta"/>
      </node>
      <node about="#node1098" id="node1098" label="CHITHIRA-KALI">
        <meta content=" fg=153 0 0 bg=0 102 0 x=0.132139 y=138.0 lc=153 0 0 ft='SansSerif-BOLD-11' ll=7;" datatype="xsd:string" id="meta1099" property="format" xsi:type="nex:LiteralMeta"/>
      </node>
      <node about="#node1100" id="node1100">
        <meta content=" x=0.0372178 y=141.125 ll=7;" datatype="xsd:string" id="meta1101" property="format" xsi:type="nex:LiteralMeta"/>
      </node>
      <node about="#node1102" id="node1102">
        <meta content=" x=0.1031309 y=140.25 ll=7;" datatype="xsd:string" id="meta1103" property="format" xsi:type="nex:LiteralMeta"/>
      </node>
      <node about="#node1104" id="node1104">
        <meta content=" x=0.1219775 y=139.5 ll=7;" datatype="xsd:string" id="meta1105" property="format" xsi:type="nex:LiteralMeta"/>
      </node>
      <node about="#node1106" id="node1106" label="MUTHUSAMBA">
        <meta content=" fg=153 0 0 bg=0 102 0 x=0.1275372 y=139.0 lc=153 0 0 ft='SansSerif-BOLD-11' ll=7;" datatype="xsd:string" id="meta1107" property="format" xsi:type="nex:LiteralMeta"/>
      </node>
      <node about="#node1108" id="node1108" label="KURUWEE">
        <meta content=" fg=153 0 0 bg=0 102 0 x=0.1348227 y=140.0 lc=153 0 0 ft='SansSerif-BOLD-11' ll=7;" datatype="xsd:string" id="meta1109" property="format" xsi:type="nex:LiteralMeta"/>
      </node>
      <node about="#node1114" id="node1114" label="RANKIRI">
        <meta content=" fg=153 0 0 bg=0 102 0 x=0.1287628 y=141.0 lc=153 0 0 ft='SansSerif-BOLD-11' ll=7;" datatype="xsd:string" id="meta1115" property="format" xsi:type="nex:LiteralMeta"/>
      </node>
      <node about="#node1120" id="node1120" label="HONDARAWALA1">
        <meta content=" fg=0 51 51 bg=0 102 0 x=0.1216114 y=142.0 lc=0 51 51 ft='SansSerif-BOLD-11' ll=7;" datatype="xsd:string" id="meta1121" property="format" xsi:type="nex:LiteralMeta"/>
      </node>
      <node about="#node1130" id="node1130">
        <meta content=" x=0.0157963 y=146.96875 ll=7;" datatype="xsd:string" id="meta1131" property="format" xsi:type="nex:LiteralMeta"/>
      </node>
      <node about="#node1132" id="node1132">
        <meta content=" x=0.0390265 y=145.4375 ll=7;" datatype="xsd:string" id="meta1133" property="format" xsi:type="nex:LiteralMeta"/>
      </node>
      <node about="#node1134" id="node1134">
        <meta content=" x=0.0490364 y=143.875 ll=7;" datatype="xsd:string" id="meta1135" property="format" xsi:type="nex:LiteralMeta"/>
      </node>
      <node about="#node1136" id="node1136" label="BALAMAWEE">
        <meta content=" fg=153 0 0 bg=0 102 0 x=0.1134423 y=143.0 lc=153 0 0 ft='SansSerif-BOLD-12' ll=7;" datatype="xsd:string" id="meta1137" property="format" xsi:type="nex:LiteralMeta"/>
      </node>
      <node about="#node1138" id="node1138">
        <meta content=" x=0.0574833 y=144.75 ll=7;" datatype="xsd:string" id="meta1139" property="format" xsi:type="nex:LiteralMeta"/>
      </node>
      <node about="#node1140" id="node1140" label="RATHU-HEENATI">
        <meta content=" fg=153 0 0 bg=0 102 0 x=0.1700422 y=144.0 lc=153 0 0 ft='SansSerif-BOLD-11' ll=7;" datatype="xsd:string" id="meta1141" property="format" xsi:type="nex:LiteralMeta"/>
      </node>
      <node about="#node1142" id="node1142">
        <meta content=" x=0.1381759 y=145.5 ll=7;" datatype="xsd:string" id="meta1143" property="format" xsi:type="nex:LiteralMeta"/>
      </node>
      <node about="#node1144" id="node1144" label="VELLAI-ILLANKALI">
        <meta content=" fg=153 0 0 bg=0 102 0 x=0.1657483 y=145.0 lc=153 0 0 ft='SansSerif-BOLD-11' ll=7;" datatype="xsd:string" id="meta1145" property="format" xsi:type="nex:LiteralMeta"/>
      </node>
      <node about="#node1146" id="node1146" label="MUDUKIRIEL">
        <meta content=" fg=153 0 0 bg=0 102 0 x=0.1596832 y=146.0 lc=153 0 0 ft='SansSerif-BOLD-11' ll=7;" datatype="xsd:string" id="meta1147" property="format" xsi:type="nex:LiteralMeta"/>
      </node>
      <node about="#node1160" id="node1160" label="KOTHTHAMALLI-SAMBA">
        <meta content=" fg=153 0 0 bg=0 102 0 x=0.1467313 y=147.0 lc=153 0 0 ft='SansSerif-BOLD-11' ll=7;" datatype="xsd:string" id="meta1161" property="format" xsi:type="nex:LiteralMeta"/>
      </node>
      <node about="#node1166" id="node1166">
        <meta content=" x=0.0342647 y=148.5 ll=7;" datatype="xsd:string" id="meta1167" property="format" xsi:type="nex:LiteralMeta"/>
      </node>
      <node about="#node1168" id="node1168" label="MUTHU-SAMBA">
        <meta content=" fg=153 0 0 bg=0 102 0 x=0.1845575 y=148.0 lc=153 0 0 ft='SansSerif-BOLD-11' ll=7;" datatype="xsd:string" id="meta1169" property="format" xsi:type="nex:LiteralMeta"/>
      </node>
      <node about="#node1170" id="node1170" label="SUDU-HONDARAWALA">
        <meta content=" fg=153 0 0 bg=0 102 0 x=0.1999228 y=149.0 lc=153 0 0 ft='SansSerif-BOLD-11' ll=7;" datatype="xsd:string" id="meta1171" property="format" xsi:type="nex:LiteralMeta"/>
      </node>
      <node about="#node1184" id="node1184">
        <meta content=" x=0.0102124 y=152.125 ll=7;" datatype="xsd:string" id="meta1185" property="format" xsi:type="nex:LiteralMeta"/>
      </node>
      <node about="#node1186" id="node1186">
        <meta content=" x=0.1192506 y=151.25 ll=7;" datatype="xsd:string" id="meta1187" property="format" xsi:type="nex:LiteralMeta"/>
      </node>
      <node about="#node1188" id="node1188">
        <meta content=" x=0.1264129 y=150.5 ll=7;" datatype="xsd:string" id="meta1189" property="format" xsi:type="nex:LiteralMeta"/>
      </node>
      <node about="#node1190" id="node1190" label="HAM-ALE-WEE">
        <meta content=" fg=153 0 0 bg=0 0 0 x=0.1329214 y=150.0 lc=153 0 0 ft='SansSerif-BOLD-11' ll=7;" datatype="xsd:string" id="meta1191" property="format" xsi:type="nex:LiteralMeta"/>
      </node>
      <node about="#node1192" id="node1192" label="ALE-WEE2">
        <meta content=" fg=153 0 0 bg=0 153 153 x=0.1321744 y=151.0 lc=153 0 0 ft='SansSerif-BOLD-11' ll=7;" datatype="xsd:string" id="meta1193" property="format" xsi:type="nex:LiteralMeta"/>
      </node>
      <node about="#node1198" id="node1198" label="ALEWEE1">
        <meta content=" fg=153 0 0 bg=0 102 0 x=0.1274258 y=152.0 lc=153 0 0 ft='SansSerif-BOLD-11' ll=7;" datatype="xsd:string" id="meta1199" property="format" xsi:type="nex:LiteralMeta"/>
      </node>
      <node about="#node1204" id="node1204" label="SWARNA">
        <meta content=" fg=0 153 153 x=0.1358368 y=153.0 lc=0 153 153 ft='SansSerif-BOLD-11' ll=7;" datatype="xsd:string" id="meta1205" property="format" xsi:type="nex:LiteralMeta"/>
      </node>
      <edge about="#edge38" id="edge38" length="0.0139353" source="node32" target="node34">
        <meta content=" ip= &lt; 0.2059817 1.0&gt; dr=1;" datatype="xsd:string" id="meta39" property="format" xsi:type="nex:LiteralMeta"/>
      </edge>
      <edge about="#edge40" id="edge40" length="0.019807" source="node32" target="node36">
        <meta content=" fg=0 153 51 ip= &lt; 0.2059817 2.0&gt; dr=1 lc=0 153 51;" datatype="xsd:string" id="meta41" property="format" xsi:type="nex:LiteralMeta"/>
      </edge>
      <edge about="#edge44" id="edge44" length="0.0023622" source="node30" target="node32">
        <meta content=" fg=0 153 51 ip= &lt; 0.2036195 1.5&gt; dr=1 lc=0 153 51;" datatype="xsd:string" id="meta45" property="format" xsi:type="nex:LiteralMeta"/>
      </edge>
      <edge about="#edge46" id="edge46" length="0.0237114" source="node30" target="node42">
        <meta content=" fg=0 153 51 ip= &lt; 0.2036195 3.0&gt; dr=1 lc=0 153 51;" datatype="xsd:string" id="meta47" property="format" xsi:type="nex:LiteralMeta"/>
      </edge>
      <edge about="#edge50" id="edge50" length="0.0111202" source="node28" target="node30">
        <meta content=" fg=0 153 51 ip= &lt; 0.1924993 2.25&gt; dr=1 lc=0 153 51;" datatype="xsd:string" id="meta51" property="format" xsi:type="nex:LiteralMeta"/>
      </edge>
      <edge about="#edge52" id="edge52" length="0.0333583" source="node28" target="node48">
        <meta content=" fg=0 153 51 ip= &lt; 0.1924993 4.0&gt; dr=1 lc=0 153 51;" datatype="xsd:string" id="meta53" property="format" xsi:type="nex:LiteralMeta"/>
      </edge>
      <edge about="#edge56" id="edge56" length="0.0261698" source="node26" target="node28">
        <meta content=" fg=0 153 51 ip= &lt; 0.1663295 3.125&gt; dr=1 lc=0 153 51;" datatype="xsd:string" id="meta57" property="format" xsi:type="nex:LiteralMeta"/>
      </edge>
      <edge about="#edge58" id="edge58" length="0.0681553" source="node26" target="node54">
        <meta content=" fg=0 153 51 ip= &lt; 0.1663295 5.0&gt; dr=1 lc=0 153 51;" datatype="xsd:string" id="meta59" property="format" xsi:type="nex:LiteralMeta"/>
      </edge>
      <edge about="#edge70" id="edge70" length="0.0309742" source="node64" target="node66">
        <meta content=" fg=0 153 51 ip= &lt; 0.2025103 6.0&gt; dr=1 lc=0 153 51;" datatype="xsd:string" id="meta71" property="format" xsi:type="nex:LiteralMeta"/>
      </edge>
      <edge about="#edge72" id="edge72" length="0.0457129" source="node64" target="node68">
        <meta content=" fg=0 153 51 ip= &lt; 0.2025103 7.0&gt; dr=1 lc=0 153 51;" datatype="xsd:string" id="meta73" property="format" xsi:type="nex:LiteralMeta"/>
      </edge>
      <edge about="#edge82" id="edge82" length="0.0157647" source="node76" target="node78">
        <meta content=" fg=0 153 51 ip= &lt; 0.2110835 8.0&gt; dr=1 lc=0 153 51;" datatype="xsd:string" id="meta83" property="format" xsi:type="nex:LiteralMeta"/>
      </edge>
      <edge about="#edge84" id="edge84" length="0.0210451" source="node76" target="node80">
        <meta content=" fg=0 153 51 ip= &lt; 0.2110835 9.0&gt; dr=1 lc=0 153 51;" datatype="xsd:string" id="meta85" property="format" xsi:type="nex:LiteralMeta"/>
      </edge>
      <edge about="#edge94" id="edge94" length="0.0218893" source="node88" target="node90">
        <meta content=" fg=0 153 51 ip= &lt; 0.2060633 10.0&gt; dr=1 lc=0 153 51;" datatype="xsd:string" id="meta95" property="format" xsi:type="nex:LiteralMeta"/>
      </edge>
      <edge about="#edge96" id="edge96" length="0.0210555" source="node88" target="node92">
        <meta content=" fg=0 102 0 ip= &lt; 0.2060633 11.0&gt; dr=1 lc=0 102 0;" datatype="xsd:string" id="meta97" property="format" xsi:type="nex:LiteralMeta"/>
      </edge>
      <edge about="#edge100" id="edge100" length="0.002512" source="node86" target="node88">
        <meta content=" fg=0 153 0 ip= &lt; 0.2035513 10.5&gt; dr=1 lc=0 153 0;" datatype="xsd:string" id="meta101" property="format" xsi:type="nex:LiteralMeta"/>
      </edge>
      <edge about="#edge102" id="edge102" length="0.0358316" source="node86" target="node98">
        <meta content=" fg=0 153 51 ip= &lt; 0.2035513 12.0&gt; dr=1 lc=0 153 51;" datatype="xsd:string" id="meta103" property="format" xsi:type="nex:LiteralMeta"/>
      </edge>
      <edge about="#edge104" id="edge104" length="0.0162278" source="node74" target="node76">
        <meta content=" fg=0 153 51 ip= &lt; 0.1948557 8.5&gt; dr=1 lc=0 153 51;" datatype="xsd:string" id="meta105" property="format" xsi:type="nex:LiteralMeta"/>
      </edge>
      <edge about="#edge106" id="edge106" length="0.0086956" source="node74" target="node86">
        <meta content=" fg=0 153 51 ip= &lt; 0.1948557 11.25&gt; dr=1 lc=0 153 51;" datatype="xsd:string" id="meta107" property="format" xsi:type="nex:LiteralMeta"/>
      </edge>
      <edge about="#edge108" id="edge108" length="0.0202192" source="node62" target="node64">
        <meta content=" fg=0 153 51 ip= &lt; 0.1822911 6.5&gt; dr=1 lc=0 153 51;" datatype="xsd:string" id="meta109" property="format" xsi:type="nex:LiteralMeta"/>
      </edge>
      <edge about="#edge110" id="edge110" length="0.0125646" source="node62" target="node74">
        <meta content=" fg=0 153 51 ip= &lt; 0.1822911 9.875&gt; dr=1 lc=0 153 51;" datatype="xsd:string" id="meta111" property="format" xsi:type="nex:LiteralMeta"/>
      </edge>
      <edge about="#edge114" id="edge114" length="0.005896" source="node60" target="node62">
        <meta content=" fg=0 153 51 ip= &lt; 0.1763951 8.1875&gt; dr=1 lc=0 153 51;" datatype="xsd:string" id="meta115" property="format" xsi:type="nex:LiteralMeta"/>
      </edge>
      <edge about="#edge116" id="edge116" length="0.064081" source="node60" target="node112">
        <meta content=" fg=0 153 51 ip= &lt; 0.1763951 13.0&gt; dr=1 lc=0 153 51;" datatype="xsd:string" id="meta117" property="format" xsi:type="nex:LiteralMeta"/>
      </edge>
      <edge about="#edge118" id="edge118" length="0.0192165" source="node24" target="node26">
        <meta content=" fg=0 153 51 ip= &lt; 0.147113 4.0625&gt; dr=1 lc=0 153 51;" datatype="xsd:string" id="meta119" property="format" xsi:type="nex:LiteralMeta"/>
      </edge>
      <edge about="#edge120" id="edge120" length="0.0292821" source="node24" target="node60">
        <meta content=" fg=0 153 51 ip= &lt; 0.147113 10.59375&gt; dr=1 lc=0 153 51;" datatype="xsd:string" id="meta121" property="format" xsi:type="nex:LiteralMeta"/>
      </edge>
      <edge about="#edge128" id="edge128" length="0.0606496" source="node122" target="node124">
        <meta content=" fg=0 153 153 ip= &lt; 0.1482776 14.0&gt; dr=1 lc=0 153 153;" datatype="xsd:string" id="meta129" property="format" xsi:type="nex:LiteralMeta"/>
      </edge>
      <edge about="#edge130" id="edge130" length="0.0712522" source="node122" target="node126">
        <meta content=" fg=0 153 153 ip= &lt; 0.1482776 15.0&gt; dr=1 lc=0 153 153 lk=255 255 0;" datatype="xsd:string" id="meta131" property="format" xsi:type="nex:LiteralMeta"/>
      </edge>
      <edge about="#edge132" id="edge132" length="0.0294949" source="node22" target="node24">
        <meta content=" fg=0 0 0 ip= &lt; 0.1176181 7.328125&gt; dr=1;" datatype="xsd:string" id="meta133" property="format" xsi:type="nex:LiteralMeta"/>
      </edge>
      <edge about="#edge134" id="edge134" length="0.0306595" source="node22" target="node122">
        <meta content=" fg=0 153 153 ip= &lt; 0.1176181 14.5&gt; dr=1 lc=0 153 153;" datatype="xsd:string" id="meta135" property="format" xsi:type="nex:LiteralMeta"/>
      </edge>
      <edge about="#edge142" id="edge142" length="0.0726512" source="node136" target="node138">
        <meta content=" fg=0 153 153 ip= &lt; 0.128565 16.0&gt; dr=1 lc=0 153 153 lk=255 255 0;" datatype="xsd:string" id="meta143" property="format" xsi:type="nex:LiteralMeta"/>
      </edge>
      <edge about="#edge144" id="edge144" length="0.0653856" source="node136" target="node140">
        <meta content=" fg=0 153 153 ip= &lt; 0.128565 17.0&gt; dr=1 lc=0 153 153 lk=255 255 0;" datatype="xsd:string" id="meta145" property="format" xsi:type="nex:LiteralMeta"/>
      </edge>
      <edge about="#edge146" id="edge146" length="0.0055024" source="node20" target="node22">
        <meta content=" fg=0 0 0 ip= &lt; 0.1121157 10.9140625&gt; dr=1;" datatype="xsd:string" id="meta147" property="format" xsi:type="nex:LiteralMeta"/>
      </edge>
      <edge about="#edge148" id="edge148" length="0.0164493" source="node20" target="node136">
        <meta content=" fg=0 153 153 ip= &lt; 0.1121157 16.5&gt; dr=1 lc=0 153 153;" datatype="xsd:string" id="meta149" property="format" xsi:type="nex:LiteralMeta"/>
      </edge>
      <edge about="#edge172" id="edge172" length="0.0486031" source="node166" target="node168">
        <meta content=" fg=0 0 204 ip= &lt; 0.3976042 18.0&gt; dr=1 lc=0 0 204;" datatype="xsd:string" id="meta173" property="format" xsi:type="nex:LiteralMeta"/>
      </edge>
      <edge about="#edge174" id="edge174" length="0.0311516" source="node166" target="node170">
        <meta content=" fg=0 0 204 ip= &lt; 0.3976042 19.0&gt; dr=1 lc=0 0 204;" datatype="xsd:string" id="meta175" property="format" xsi:type="nex:LiteralMeta"/>
      </edge>
      <edge about="#edge178" id="edge178" length="0.0032605" source="node164" target="node166">
        <meta content=" fg=0 0 0 ip= &lt; 0.3943437 18.5&gt; dr=1;" datatype="xsd:string" id="meta179" property="format" xsi:type="nex:LiteralMeta"/>
      </edge>
      <edge about="#edge180" id="edge180" length="0.0427518" source="node164" target="node176">
        <meta content=" fg=0 0 204 ip= &lt; 0.3943437 20.0&gt; dr=1 lc=0 0 204;" datatype="xsd:string" id="meta181" property="format" xsi:type="nex:LiteralMeta"/>
      </edge>
      <edge about="#edge184" id="edge184" length="0.0127427" source="node162" target="node164">
        <meta content=" fg=0 0 204 ip= &lt; 0.381601 19.25&gt; dr=1 lc=0 0 204;" datatype="xsd:string" id="meta185" property="format" xsi:type="nex:LiteralMeta"/>
      </edge>
      <edge about="#edge186" id="edge186" length="0.0708463" source="node162" target="node182">
        <meta content=" fg=0 0 204 ip= &lt; 0.381601 21.0&gt; dr=1 lc=0 0 204;" datatype="xsd:string" id="meta187" property="format" xsi:type="nex:LiteralMeta"/>
      </edge>
      <edge about="#edge190" id="edge190" length="0.010879" source="node160" target="node162">
        <meta content=" fg=0 0 204 ip= &lt; 0.370722 20.125&gt; dr=1 lc=0 0 204;" datatype="xsd:string" id="meta191" property="format" xsi:type="nex:LiteralMeta"/>
      </edge>
      <edge about="#edge192" id="edge192" length="0.06044" source="node160" target="node188">
        <meta content=" fg=0 0 204 ip= &lt; 0.370722 22.0&gt; dr=1 lc=0 0 204;" datatype="xsd:string" id="meta193" property="format" xsi:type="nex:LiteralMeta"/>
      </edge>
      <edge about="#edge200" id="edge200" length="0.0673582" source="node194" target="node196">
        <meta content=" fg=0 0 204 ip= &lt; 0.3604282 23.0&gt; dr=1 lc=0 0 204;" datatype="xsd:string" id="meta201" property="format" xsi:type="nex:LiteralMeta"/>
      </edge>
      <edge about="#edge202" id="edge202" length="0.0798811" source="node194" target="node198">
        <meta content=" fg=0 153 153 ip= &lt; 0.3604282 24.0&gt; dr=1 lc=0 153 153 lk=255 255 0;" datatype="xsd:string" id="meta203" property="format" xsi:type="nex:LiteralMeta"/>
      </edge>
      <edge about="#edge204" id="edge204" length="0.0163624" source="node158" target="node160">
        <meta content=" fg=0 0 204 ip= &lt; 0.3543596 21.0625&gt; dr=1 lc=0 0 204;" datatype="xsd:string" id="meta205" property="format" xsi:type="nex:LiteralMeta"/>
      </edge>
      <edge about="#edge206" id="edge206" length="0.0060686" source="node158" target="node194">
        <meta content=" fg=0 0 204 ip= &lt; 0.3543596 23.5&gt; dr=1 lc=0 0 204;" datatype="xsd:string" id="meta207" property="format" xsi:type="nex:LiteralMeta"/>
      </edge>
      <edge about="#edge210" id="edge210" length="0.018655" source="node156" target="node158">
        <meta content=" fg=0 0 204 ip= &lt; 0.3357046 22.28125&gt; dr=1 lc=0 0 204;" datatype="xsd:string" id="meta211" property="format" xsi:type="nex:LiteralMeta"/>
      </edge>
      <edge about="#edge212" id="edge212" length="0.0789293" source="node156" target="node208">
        <meta content=" fg=0 0 204 ip= &lt; 0.3357046 25.0&gt; dr=1 lc=0 0 204;" datatype="xsd:string" id="meta213" property="format" xsi:type="nex:LiteralMeta"/>
      </edge>
      <edge about="#edge216" id="edge216" length="0.0366992" source="node154" target="node156">
        <meta content=" fg=0 0 153 ip= &lt; 0.2990054 23.640625&gt; dr=1 lc=0 0 153;" datatype="xsd:string" id="meta217" property="format" xsi:type="nex:LiteralMeta"/>
      </edge>
      <edge about="#edge218" id="edge218" length="0.1068016" source="node154" target="node214">
        <meta content=" fg=0 153 153 ip= &lt; 0.2990054 26.0&gt; dr=1 lc=0 153 153 lk=255 255 0;" datatype="xsd:string" id="meta219" property="format" xsi:type="nex:LiteralMeta"/>
      </edge>
      <edge about="#edge230" id="edge230" length="0.0439381" source="node224" target="node226">
        <meta content=" fg=0 153 153 ip= &lt; 0.4082706 28.0&gt; dr=1 lc=0 153 153 lk=255 255 0 ft='SansSerif-BOLD-11';" datatype="xsd:string" id="meta231" property="format" xsi:type="nex:LiteralMeta"/>
      </edge>
      <edge about="#edge232" id="edge232" length="0.0296815" source="node224" target="node228">
        <meta content=" fg=0 153 153 ip= &lt; 0.4082706 29.0&gt; dr=1 lc=0 153 153 lk=255 255 0;" datatype="xsd:string" id="meta233" property="format" xsi:type="nex:LiteralMeta"/>
      </edge>
      <edge about="#edge234" id="edge234" length="0.1600853" source="node220" target="node222">
        <meta content=" fg=0 153 153 ip= &lt; 0.3030185 27.0&gt; dr=1 lc=0 153 153 lk=255 255 0;" datatype="xsd:string" id="meta235" property="format" xsi:type="nex:LiteralMeta"/>
      </edge>
      <edge about="#edge236" id="edge236" length="0.1052521" source="node220" target="node224">
        <meta content=" fg=0 153 153 ip= &lt; 0.3030185 28.5&gt; dr=1 lc=0 153 153;" datatype="xsd:string" id="meta237" property="format" xsi:type="nex:LiteralMeta"/>
      </edge>
      <edge about="#edge238" id="edge238" length="0.0291506" source="node152" target="node154">
        <meta content=" fg=0 0 153 ip= &lt; 0.2698548 24.820312&gt; dr=1 lc=0 0 153;" datatype="xsd:string" id="meta239" property="format" xsi:type="nex:LiteralMeta"/>
      </edge>
      <edge about="#edge240" id="edge240" length="0.0331637" source="node152" target="node220">
        <meta content=" fg=0 153 153 ip= &lt; 0.2698548 27.75&gt; dr=1 lc=0 153 153;" datatype="xsd:string" id="meta241" property="format" xsi:type="nex:LiteralMeta"/>
      </edge>
      <edge about="#edge252" id="edge252" length="0.0" source="node246" target="node248">
        <meta content=" fg=0 0 0 ip= &lt; 0.3024445 30.0&gt; dr=1;" datatype="xsd:string" id="meta253" property="format" xsi:type="nex:LiteralMeta"/>
      </edge>
      <edge about="#edge254" id="edge254" length="0.0" source="node246" target="node250">
        <meta content=" fg=0 0 0 ip= &lt; 0.3024445 31.0&gt; dr=1;" datatype="xsd:string" id="meta255" property="format" xsi:type="nex:LiteralMeta"/>
      </edge>
      <edge about="#edge258" id="edge258" length="1.2E-4" source="node244" target="node246">
        <meta content=" fg=0 0 0 ip= &lt; 0.3023245 30.5&gt; dr=1;" datatype="xsd:string" id="meta259" property="format" xsi:type="nex:LiteralMeta"/>
      </edge>
      <edge about="#edge260" id="edge260" length="0.006015" source="node244" target="node256">
        <meta content=" fg=0 0 0 ip= &lt; 0.3023245 32.0&gt; dr=1;" datatype="xsd:string" id="meta261" property="format" xsi:type="nex:LiteralMeta"/>
      </edge>
      <edge about="#edge264" id="edge264" length="0.0560388" source="node242" target="node244">
        <meta content=" fg=0 0 0 ip= &lt; 0.2462857 31.25&gt; dr=1;" datatype="xsd:string" id="meta265" property="format" xsi:type="nex:LiteralMeta"/>
      </edge>
      <edge about="#edge266" id="edge266" length="0.1034704" source="node242" target="node262">
        <meta content=" fg=0 153 153 ip= &lt; 0.2462857 33.0&gt; dr=1 lc=0 153 153 lk=255 255 0;" datatype="xsd:string" id="meta267" property="format" xsi:type="nex:LiteralMeta"/>
      </edge>
      <edge about="#edge268" id="edge268" length="0.0648859" source="node150" target="node152">
        <meta content=" fg=0 0 153 ip= &lt; 0.2049689 26.285156&gt; dr=1 lc=0 0 153;" datatype="xsd:string" id="meta269" property="format" xsi:type="nex:LiteralMeta"/>
      </edge>
      <edge about="#edge270" id="edge270" length="0.0413168" source="node150" target="node242">
        <meta content=" fg=0 0 0 ip= &lt; 0.2049689 32.125&gt; dr=1;" datatype="xsd:string" id="meta271" property="format" xsi:type="nex:LiteralMeta"/>
      </edge>
      <edge about="#edge272" id="edge272" length="0.03537" source="node18" target="node20">
        <meta content=" fg=0 0 0 ip= &lt; 0.0767457 13.707031&gt; dr=1;" datatype="xsd:string" id="meta273" property="format" xsi:type="nex:LiteralMeta"/>
      </edge>
      <edge about="#edge274" id="edge274" length="0.1282232" source="node18" target="node150">
        <meta content=" fg=0 0 0 ip= &lt; 0.0767457 29.205078&gt; dr=1;" datatype="xsd:string" id="meta275" property="format" xsi:type="nex:LiteralMeta"/>
      </edge>
      <edge about="#edge282" id="edge282" length="0.1085983" source="node276" target="node278">
        <meta content=" fg=0 0 0 ip= &lt; 0.121339 34.0&gt; dr=1;" datatype="xsd:string" id="meta283" property="format" xsi:type="nex:LiteralMeta"/>
      </edge>
      <edge about="#edge284" id="edge284" length="0.0601133" source="node276" target="node280">
        <meta content=" fg=0 0 0 ip= &lt; 0.121339 35.0&gt; dr=1;" datatype="xsd:string" id="meta285" property="format" xsi:type="nex:LiteralMeta"/>
      </edge>
      <edge about="#edge286" id="edge286" length="0.0111871" source="node16" target="node18">
        <meta content=" fg=0 0 0 ip= &lt; 0.0655586 21.456055&gt; dr=1;" datatype="xsd:string" id="meta287" property="format" xsi:type="nex:LiteralMeta"/>
      </edge>
      <edge about="#edge288" id="edge288" length="0.0557804" source="node16" target="node276">
        <meta content=" fg=0 0 0 ip= &lt; 0.0655586 34.5&gt; dr=1;" datatype="xsd:string" id="meta289" property="format" xsi:type="nex:LiteralMeta"/>
      </edge>
      <edge about="#edge292" id="edge292" length="0.0230367" source="node14" target="node16">
        <meta content=" fg=0 0 0 ip= &lt; 0.0425219 27.978027&gt; dr=1;" datatype="xsd:string" id="meta293" property="format" xsi:type="nex:LiteralMeta"/>
      </edge>
      <edge about="#edge294" id="edge294" length="0.1218533" source="node14" target="node290">
        <meta content=" fg=0 0 0 ip= &lt; 0.0425219 36.0&gt; dr=1;" datatype="xsd:string" id="meta295" property="format" xsi:type="nex:LiteralMeta"/>
      </edge>
      <edge about="#edge298" id="edge298" length="0.0228984" source="node12" target="node14">
        <meta content=" fg=0 0 0 ip= &lt; 0.0196235 31.989014&gt; dr=1;" datatype="xsd:string" id="meta299" property="format" xsi:type="nex:LiteralMeta"/>
      </edge>
      <edge about="#edge300" id="edge300" length="0.1133014" source="node12" target="node296">
        <meta content=" fg=0 153 153 ip= &lt; 0.0196235 37.0&gt; dr=1 lc=0 153 153 lk=255 255 0;" datatype="xsd:string" id="meta301" property="format" xsi:type="nex:LiteralMeta"/>
      </edge>
      <edge about="#edge320" id="edge320" length="0.0627625" source="node314" target="node316">
        <meta content=" fg=153 0 0 ip= &lt; 0.0649607 39.0&gt; dr=1 lc=153 0 0;" datatype="xsd:string" id="meta321" property="format" xsi:type="nex:LiteralMeta"/>
      </edge>
      <edge about="#edge322" id="edge322" length="0.0783418" source="node314" target="node318">
        <meta content=" fg=153 0 0 ip= &lt; 0.0649607 40.0&gt; dr=1 lc=153 0 0;" datatype="xsd:string" id="meta323" property="format" xsi:type="nex:LiteralMeta"/>
      </edge>
      <edge about="#edge326" id="edge326" length="0.0242045" source="node312" target="node314">
        <meta content=" fg=153 0 0 ip= &lt; 0.0407562 39.5&gt; dr=1 lc=153 0 0;" datatype="xsd:string" id="meta327" property="format" xsi:type="nex:LiteralMeta"/>
      </edge>
      <edge about="#edge328" id="edge328" length="0.115366" source="node312" target="node324">
        <meta content=" fg=0 153 153 ip= &lt; 0.0407562 41.0&gt; dr=1 lc=0 153 153 lk=255 255 0;" datatype="xsd:string" id="meta329" property="format" xsi:type="nex:LiteralMeta"/>
      </edge>
      <edge about="#edge338" id="edge338" length="0.0962918" source="node332" target="node334">
        <meta content=" fg=0 153 153 ip= &lt; 0.0611134 42.0&gt; dr=1 lc=0 153 153 lk=255 255 0;" datatype="xsd:string" id="meta339" property="format" xsi:type="nex:LiteralMeta"/>
      </edge>
      <edge about="#edge340" id="edge340" length="0.0846898" source="node332" target="node336">
        <meta content=" fg=0 153 153 ip= &lt; 0.0611134 43.0&gt; dr=1 lc=0 153 153 lk=255 255 0;" datatype="xsd:string" id="meta341" property="format" xsi:type="nex:LiteralMeta"/>
      </edge>
      <edge about="#edge344" id="edge344" length="0.0200209" source="node330" target="node332">
        <meta content=" fg=0 153 153 ip= &lt; 0.0410925 42.5&gt; dr=1 lc=0 153 153;" datatype="xsd:string" id="meta345" property="format" xsi:type="nex:LiteralMeta"/>
      </edge>
      <edge about="#edge346" id="edge346" length="0.1425558" source="node330" target="node342">
        <meta content=" fg=0 153 153 ip= &lt; 0.0410925 44.0&gt; dr=1 lc=0 153 153 lk=255 255 0;" datatype="xsd:string" id="meta347" property="format" xsi:type="nex:LiteralMeta"/>
      </edge>
      <edge about="#edge348" id="edge348" length="0.0109515" source="node310" target="node312">
        <meta content=" fg=153 0 0 ip= &lt; 0.0298047 40.25&gt; dr=1 lc=153 0 0;" datatype="xsd:string" id="meta349" property="format" xsi:type="nex:LiteralMeta"/>
      </edge>
      <edge about="#edge350" id="edge350" length="0.0112878" source="node310" target="node330">
        <meta content=" fg=0 153 153 ip= &lt; 0.0298047 43.25&gt; dr=1 lc=0 153 153;" datatype="xsd:string" id="meta351" property="format" xsi:type="nex:LiteralMeta"/>
      </edge>
      <edge about="#edge352" id="edge352" length="0.1039085" source="node306" target="node308">
        <meta content=" fg=153 0 0 ip= &lt; 0.0259678 38.0&gt; dr=1 lc=153 0 0;" datatype="xsd:string" id="meta353" property="format" xsi:type="nex:LiteralMeta"/>
      </edge>
      <edge about="#edge354" id="edge354" length="0.0038369" source="node306" target="node310">
        <meta content=" fg=0 0 0 ip= &lt; 0.0259678 41.75&gt; dr=1;" datatype="xsd:string" id="meta355" property="format" xsi:type="nex:LiteralMeta"/>
      </edge>
      <edge about="#edge362" id="edge362" length="0.0970139" source="node356" target="node358">
        <meta content=" fg=153 0 0 ip= &lt; 0.0407085 45.0&gt; dr=1 lc=153 0 0;" datatype="xsd:string" id="meta363" property="format" xsi:type="nex:LiteralMeta"/>
      </edge>
      <edge about="#edge364" id="edge364" length="0.10544" source="node356" target="node360">
        <meta content=" fg=0 153 153 ip= &lt; 0.0407085 46.0&gt; dr=1 lc=0 153 153 lk=255 255 0;" datatype="xsd:string" id="meta365" property="format" xsi:type="nex:LiteralMeta"/>
      </edge>
      <edge about="#edge366" id="edge366" length="0.0070564" source="node304" target="node306">
        <meta content=" fg=0 0 0 ip= &lt; 0.0189114 39.875&gt; dr=1;" datatype="xsd:string" id="meta367" property="format" xsi:type="nex:LiteralMeta"/>
      </edge>
      <edge about="#edge368" id="edge368" length="0.0217971" source="node304" target="node356">
        <meta content=" fg=0 102 0 ip= &lt; 0.0189114 45.5&gt; dr=1 lc=0 102 0;" datatype="xsd:string" id="meta369" property="format" xsi:type="nex:LiteralMeta"/>
      </edge>
      <edge about="#edge372" id="edge372" length="0.0062724" source="node302" target="node304">
        <meta content=" fg=0 0 0 ip= &lt; 0.012639 42.6875&gt; dr=1;" datatype="xsd:string" id="meta373" property="format" xsi:type="nex:LiteralMeta"/>
      </edge>
      <edge about="#edge374" id="edge374" length="0.1034381" source="node302" target="node370">
        <meta content=" fg=153 0 0 ip= &lt; 0.012639 47.0&gt; dr=1 lc=153 0 0 ft='SansSerif-BOLD-11';" datatype="xsd:string" id="meta375" property="format" xsi:type="nex:LiteralMeta"/>
      </edge>
      <edge about="#edge376" id="edge376" length="0.0129058" source="node10" target="node12">
        <meta content=" fg=0 0 0 ip= &lt; 0.0067177 34.494507&gt; dr=1;" datatype="xsd:string" id="meta377" property="format" xsi:type="nex:LiteralMeta"/>
      </edge>
      <edge about="#edge378" id="edge378" length="0.0059213" source="node10" target="node302">
        <meta content=" fg=0 0 0 ip= &lt; 0.0067177 44.84375&gt; dr=1;" datatype="xsd:string" id="meta379" property="format" xsi:type="nex:LiteralMeta"/>
      </edge>
      <edge about="#edge392" id="edge392" length="0.0056948" source="node386" target="node388">
        <meta content=" fg=153 0 0 ip= &lt; 0.0865393 49.0&gt; dr=1 lc=153 0 0;" datatype="xsd:string" id="meta393" property="format" xsi:type="nex:LiteralMeta"/>
      </edge>
      <edge about="#edge394" id="edge394" length="0.0127101" source="node386" target="node390">
        <meta content=" fg=153 0 0 ip= &lt; 0.0865393 50.0&gt; dr=1 lc=153 0 0;" datatype="xsd:string" id="meta395" property="format" xsi:type="nex:LiteralMeta"/>
      </edge>
      <edge about="#edge396" id="edge396" length="0.0740107" source="node382" target="node384">
        <meta content=" fg=153 0 0 ip= &lt; 0.0240469 48.0&gt; dr=1 lc=153 0 0;" datatype="xsd:string" id="meta397" property="format" xsi:type="nex:LiteralMeta"/>
      </edge>
      <edge about="#edge398" id="edge398" length="0.0624924" source="node382" target="node386">
        <meta content=" fg=153 0 0 ip= &lt; 0.0240469 49.5&gt; dr=1 lc=153 0 0;" datatype="xsd:string" id="meta399" property="format" xsi:type="nex:LiteralMeta"/>
      </edge>
      <edge about="#edge408" id="edge408" length="0.0704296" source="node402" target="node404">
        <meta content=" fg=153 0 0 ip= &lt; 0.0436741 51.0&gt; dr=1 lc=153 0 0;" datatype="xsd:string" id="meta409" property="format" xsi:type="nex:LiteralMeta"/>
      </edge>
      <edge about="#edge410" id="edge410" length="0.0492023" source="node402" target="node406">
        <meta content=" fg=0 0 0 ip= &lt; 0.0436741 52.0&gt; dr=1;" datatype="xsd:string" id="meta411" property="format" xsi:type="nex:LiteralMeta"/>
      </edge>
      <edge about="#edge414" id="edge414" length="0.020381" source="node400" target="node402">
        <meta content=" fg=0 0 0 ip= &lt; 0.0232931 51.5&gt; dr=1;" datatype="xsd:string" id="meta415" property="format" xsi:type="nex:LiteralMeta"/>
      </edge>
      <edge about="#edge416" id="edge416" length="0.0854472" source="node400" target="node412">
        <meta content=" fg=153 0 0 ip= &lt; 0.0232931 53.0&gt; dr=1 lc=153 0 0;" datatype="xsd:string" id="meta417" property="format" xsi:type="nex:LiteralMeta"/>
      </edge>
      <edge about="#edge418" id="edge418" length="0.0160019" source="node380" target="node382">
        <meta content=" fg=153 0 0 ip= &lt; 0.008045 48.75&gt; dr=1 lc=153 0 0;" datatype="xsd:string" id="meta419" property="format" xsi:type="nex:LiteralMeta"/>
      </edge>
      <edge about="#edge420" id="edge420" length="0.0152481" source="node380" target="node400">
        <meta content=" fg=0 0 0 ip= &lt; 0.008045 52.25&gt; dr=1;" datatype="xsd:string" id="meta421" property="format" xsi:type="nex:LiteralMeta"/>
      </edge>
      <edge about="#edge422" id="edge422" length="0.0048354" source="node8" target="node10">
        <meta content=" fg=0 0 0 ip= &lt; 0.0018823 39.66913&gt; dr=1;" datatype="xsd:string" id="meta423" property="format" xsi:type="nex:LiteralMeta"/>
      </edge>
      <edge about="#edge424" id="edge424" length="0.0061627" source="node8" target="node380">
        <meta content=" fg=0 0 0 ip= &lt; 0.0018823 50.5&gt; dr=1;" datatype="xsd:string" id="meta425" property="format" xsi:type="nex:LiteralMeta"/>
      </edge>
      <edge about="#edge454" id="edge454" length="0.0506589" source="node448" target="node450">
        <meta content=" fg=102 0 102 ip= &lt; 0.1000675 54.0&gt; dr=1 lc=102 0 102;" datatype="xsd:string" id="meta455" property="format" xsi:type="nex:LiteralMeta"/>
      </edge>
      <edge about="#edge456" id="edge456" length="0.0475006" source="node448" target="node452">
        <meta content=" fg=102 0 102 ip= &lt; 0.1000675 55.0&gt; dr=1 lc=102 0 102;" datatype="xsd:string" id="meta457" property="format" xsi:type="nex:LiteralMeta"/>
      </edge>
      <edge about="#edge460" id="edge460" length="0.0051175" source="node446" target="node448">
        <meta content=" fg=102 0 102 ip= &lt; 0.09495 54.5&gt; dr=1 lc=102 0 102;" datatype="xsd:string" id="meta461" property="format" xsi:type="nex:LiteralMeta"/>
      </edge>
      <edge about="#edge462" id="edge462" length="0.051631" source="node446" target="node458">
        <meta content=" fg=102 0 102 ip= &lt; 0.09495 56.0&gt; dr=1 lc=102 0 102;" datatype="xsd:string" id="meta463" property="format" xsi:type="nex:LiteralMeta"/>
      </edge>
      <edge about="#edge466" id="edge466" length="0.0162985" source="node444" target="node446">
        <meta content=" fg=102 0 102 ip= &lt; 0.0786515 55.25&gt; dr=1 lc=102 0 102;" datatype="xsd:string" id="meta467" property="format" xsi:type="nex:LiteralMeta"/>
      </edge>
      <edge about="#edge468" id="edge468" length="0.0557874" source="node444" target="node464">
        <meta content=" fg=102 0 102 ip= &lt; 0.0786515 57.0&gt; dr=1 lc=102 0 102;" datatype="xsd:string" id="meta469" property="format" xsi:type="nex:LiteralMeta"/>
      </edge>
      <edge about="#edge472" id="edge472" length="0.0054038" source="node442" target="node444">
        <meta content=" fg=102 0 102 ip= &lt; 0.0732477 56.125&gt; dr=1 lc=102 0 102;" datatype="xsd:string" id="meta473" property="format" xsi:type="nex:LiteralMeta"/>
      </edge>
      <edge about="#edge474" id="edge474" length="0.04636" source="node442" target="node470">
        <meta content=" fg=102 0 102 ip= &lt; 0.0732477 58.0&gt; dr=1 lc=102 0 102;" datatype="xsd:string" id="meta475" property="format" xsi:type="nex:LiteralMeta"/>
      </edge>
      <edge about="#edge478" id="edge478" length="0.0134618" source="node440" target="node442">
        <meta content=" fg=102 0 102 ip= &lt; 0.0597859 57.0625&gt; dr=1 lc=102 0 102;" datatype="xsd:string" id="meta479" property="format" xsi:type="nex:LiteralMeta"/>
      </edge>
      <edge about="#edge480" id="edge480" length="0.0568986" source="node440" target="node476">
        <meta content=" fg=102 0 102 ip= &lt; 0.0597859 59.0&gt; dr=1 lc=102 0 102;" datatype="xsd:string" id="meta481" property="format" xsi:type="nex:LiteralMeta"/>
      </edge>
      <edge about="#edge492" id="edge492" length="0.0099931" source="node486" target="node488">
        <meta content=" fg=102 0 102 ip= &lt; 0.1042463 60.0&gt; dr=1 lc=102 0 102;" datatype="xsd:string" id="meta493" property="format" xsi:type="nex:LiteralMeta"/>
      </edge>
      <edge about="#edge494" id="edge494" length="0.0053443" source="node486" target="node490">
        <meta content=" fg=102 0 102 ip= &lt; 0.1042463 61.0&gt; dr=1 lc=102 0 102;" datatype="xsd:string" id="meta495" property="format" xsi:type="nex:LiteralMeta"/>
      </edge>
      <edge about="#edge498" id="edge498" length="0.0309023" source="node484" target="node486">
        <meta content=" fg=102 0 102 ip= &lt; 0.073344 60.5&gt; dr=1 lc=102 0 102;" datatype="xsd:string" id="meta499" property="format" xsi:type="nex:LiteralMeta"/>
      </edge>
      <edge about="#edge500" id="edge500" length="0.062656" source="node484" target="node496">
        <meta content=" fg=102 0 102 ip= &lt; 0.073344 62.0&gt; dr=1 lc=102 0 102;" datatype="xsd:string" id="meta501" property="format" xsi:type="nex:LiteralMeta"/>
      </edge>
      <edge about="#edge508" id="edge508" length="0.0615085" source="node502" target="node504">
        <meta content=" fg=102 0 102 ip= &lt; 0.0611528 63.0&gt; dr=1 lc=102 0 102;" datatype="xsd:string" id="meta509" property="format" xsi:type="nex:LiteralMeta"/>
      </edge>
      <edge about="#edge510" id="edge510" length="0.0826633" source="node502" target="node506">
        <meta content=" fg=102 0 102 ip= &lt; 0.0611528 64.0&gt; dr=1 lc=102 0 102;" datatype="xsd:string" id="meta511" property="format" xsi:type="nex:LiteralMeta"/>
      </edge>
      <edge about="#edge512" id="edge512" length="0.0145312" source="node482" target="node484">
        <meta content=" fg=102 0 102 ip= &lt; 0.0588128 61.25&gt; dr=1 lc=102 0 102;" datatype="xsd:string" id="meta513" property="format" xsi:type="nex:LiteralMeta"/>
      </edge>
      <edge about="#edge514" id="edge514" length="0.00234" source="node482" target="node502">
        <meta content=" fg=0 0 0 ip= &lt; 0.0588128 63.5&gt; dr=1;" datatype="xsd:string" id="meta515" property="format" xsi:type="nex:LiteralMeta"/>
      </edge>
      <edge about="#edge516" id="edge516" length="0.007652" source="node438" target="node440">
        <meta content=" fg=102 0 102 ip= &lt; 0.0521339 58.03125&gt; dr=1 lc=102 0 102;" datatype="xsd:string" id="meta517" property="format" xsi:type="nex:LiteralMeta"/>
      </edge>
      <edge about="#edge518" id="edge518" length="0.0066789" source="node438" target="node482">
        <meta content=" fg=102 0 102 ip= &lt; 0.0521339 62.375&gt; dr=1 lc=102 0 102;" datatype="xsd:string" id="meta519" property="format" xsi:type="nex:LiteralMeta"/>
      </edge>
      <edge about="#edge522" id="edge522" length="0.0054599" source="node436" target="node438">
        <meta content=" fg=102 0 102 ip= &lt; 0.046674 60.203125&gt; dr=1 lc=102 0 102;" datatype="xsd:string" id="meta523" property="format" xsi:type="nex:LiteralMeta"/>
      </edge>
      <edge about="#edge524" id="edge524" length="0.0715387" source="node436" target="node520">
        <meta content=" fg=102 0 102 ip= &lt; 0.046674 65.0&gt; dr=1 lc=102 0 102;" datatype="xsd:string" id="meta525" property="format" xsi:type="nex:LiteralMeta"/>
      </edge>
      <edge about="#edge538" id="edge538" length="0.0539392" source="node532" target="node534">
        <meta content=" fg=0 0 0 ip= &lt; 0.074045 66.0&gt; dr=1;" datatype="xsd:string" id="meta539" property="format" xsi:type="nex:LiteralMeta"/>
      </edge>
      <edge about="#edge540" id="edge540" length="0.0350178" source="node532" target="node536">
        <meta content=" fg=102 0 102 ip= &lt; 0.074045 67.0&gt; dr=1 lc=102 0 102;" datatype="xsd:string" id="meta541" property="format" xsi:type="nex:LiteralMeta"/>
      </edge>
      <edge about="#edge548" id="edge548" length="0.0479932" source="node542" target="node544">
        <meta content=" fg=102 0 102 ip= &lt; 0.0736634 68.0&gt; dr=1 lc=102 0 102;" datatype="xsd:string" id="meta549" property="format" xsi:type="nex:LiteralMeta"/>
      </edge>
      <edge about="#edge550" id="edge550" length="0.0470988" source="node542" target="node546">
        <meta content=" fg=102 0 102 ip= &lt; 0.0736634 69.0&gt; dr=1 lc=102 0 102;" datatype="xsd:string" id="meta551" property="format" xsi:type="nex:LiteralMeta"/>
      </edge>
      <edge about="#edge552" id="edge552" length="0.0139945" source="node530" target="node532">
        <meta content=" fg=102 0 102 ip= &lt; 0.0600505 66.5&gt; dr=1 lc=102 0 102;" datatype="xsd:string" id="meta553" property="format" xsi:type="nex:LiteralMeta"/>
      </edge>
      <edge about="#edge554" id="edge554" length="0.0136129" source="node530" target="node542">
        <meta content=" fg=102 0 102 ip= &lt; 0.0600505 68.5&gt; dr=1 lc=102 0 102;" datatype="xsd:string" id="meta555" property="format" xsi:type="nex:LiteralMeta"/>
      </edge>
      <edge about="#edge562" id="edge562" length="0.0643675" source="node556" target="node558">
        <meta content=" fg=102 0 102 ip= &lt; 0.0868348 70.0&gt; dr=1 lc=102 0 102;" datatype="xsd:string" id="meta563" property="format" xsi:type="nex:LiteralMeta"/>
      </edge>
      <edge about="#edge564" id="edge564" length="0.0675343" source="node556" target="node560">
        <meta content=" fg=102 0 102 ip= &lt; 0.0868348 71.0&gt; dr=1 lc=102 0 102;" datatype="xsd:string" id="meta565" property="format" xsi:type="nex:LiteralMeta"/>
      </edge>
      <edge about="#edge566" id="edge566" length="0.0090388" source="node528" target="node530">
        <meta content=" fg=102 0 102 ip= &lt; 0.0510117 67.5&gt; dr=1 lc=102 0 102;" datatype="xsd:string" id="meta567" property="format" xsi:type="nex:LiteralMeta"/>
      </edge>
      <edge about="#edge568" id="edge568" length="0.0358231" source="node528" target="node556">
        <meta content=" fg=102 0 102 ip= &lt; 0.0510117 70.5&gt; dr=1 lc=102 0 102;" datatype="xsd:string" id="meta569" property="format" xsi:type="nex:LiteralMeta"/>
      </edge>
      <edge about="#edge580" id="edge580" length="0.1221109" source="node574" target="node576">
        <meta content=" fg=102 0 102 ip= &lt; 0.0754134 72.0&gt; dr=1 lc=102 0 102;" datatype="xsd:string" id="meta581" property="format" xsi:type="nex:LiteralMeta"/>
      </edge>
      <edge about="#edge582" id="edge582" length="0.1140854" source="node574" target="node578">
        <meta content=" fg=102 0 102 ip= &lt; 0.0754134 73.0&gt; dr=1 lc=102 0 102;" datatype="xsd:string" id="meta583" property="format" xsi:type="nex:LiteralMeta"/>
      </edge>
      <edge about="#edge586" id="edge586" length="0.0133839" source="node572" target="node574">
        <meta content=" fg=102 0 102 ip= &lt; 0.0620295 72.5&gt; dr=1 lc=102 0 102;" datatype="xsd:string" id="meta587" property="format" xsi:type="nex:LiteralMeta"/>
      </edge>
      <edge about="#edge588" id="edge588" length="0.0786406" source="node572" target="node584">
        <meta content=" fg=102 0 102 ip= &lt; 0.0620295 74.0&gt; dr=1 lc=102 0 102;" datatype="xsd:string" id="meta589" property="format" xsi:type="nex:LiteralMeta"/>
      </edge>
      <edge about="#edge598" id="edge598" length="0.0544011" source="node592" target="node594">
        <meta content=" fg=102 0 102 ip= &lt; 0.0793623 75.0&gt; dr=1 lc=102 0 102;" datatype="xsd:string" id="meta599" property="format" xsi:type="nex:LiteralMeta"/>
      </edge>
      <edge about="#edge600" id="edge600" length="0.0621633" source="node592" target="node596">
        <meta content=" fg=102 0 102 ip= &lt; 0.0793623 76.0&gt; dr=1 lc=102 0 102;" datatype="xsd:string" id="meta601" property="format" xsi:type="nex:LiteralMeta"/>
      </edge>
      <edge about="#edge604" id="edge604" length="0.0096672" source="node590" target="node592">
        <meta content=" fg=102 0 102 ip= &lt; 0.0696951 75.5&gt; dr=1 lc=102 0 102;" datatype="xsd:string" id="meta605" property="format" xsi:type="nex:LiteralMeta"/>
      </edge>
      <edge about="#edge606" id="edge606" length="0.0685537" source="node590" target="node602">
        <meta content=" fg=102 0 102 ip= &lt; 0.0696951 77.0&gt; dr=1 lc=102 0 102;" datatype="xsd:string" id="meta607" property="format" xsi:type="nex:LiteralMeta"/>
      </edge>
      <edge about="#edge608" id="edge608" length="0.0052738" source="node570" target="node572">
        <meta content=" fg=102 0 102 ip= &lt; 0.0567557 73.25&gt; dr=1 lc=102 0 102;" datatype="xsd:string" id="meta609" property="format" xsi:type="nex:LiteralMeta"/>
      </edge>
      <edge about="#edge610" id="edge610" length="0.0129394" source="node570" target="node590">
        <meta content=" fg=102 0 102 ip= &lt; 0.0567557 76.25&gt; dr=1 lc=102 0 102;" datatype="xsd:string" id="meta611" property="format" xsi:type="nex:LiteralMeta"/>
      </edge>
      <edge about="#edge612" id="edge612" length="0.009326" source="node526" target="node528">
        <meta content=" fg=102 0 102 ip= &lt; 0.0416857 69.0&gt; dr=1 lc=102 0 102;" datatype="xsd:string" id="meta613" property="format" xsi:type="nex:LiteralMeta"/>
      </edge>
      <edge about="#edge614" id="edge614" length="0.01507" source="node526" target="node570">
        <meta content=" fg=102 0 102 ip= &lt; 0.0416857 74.75&gt; dr=1 lc=102 0 102;" datatype="xsd:string" id="meta615" property="format" xsi:type="nex:LiteralMeta"/>
      </edge>
      <edge about="#edge616" id="edge616" length="0.0063607" source="node434" target="node436">
        <meta content=" fg=102 0 102 ip= &lt; 0.0403133 62.601562&gt; dr=1 lc=102 0 102;" datatype="xsd:string" id="meta617" property="format" xsi:type="nex:LiteralMeta"/>
      </edge>
      <edge about="#edge618" id="edge618" length="0.0013724" source="node434" target="node526">
        <meta content=" fg=102 0 102 ip= &lt; 0.0403133 71.875&gt; dr=1 lc=102 0 102;" datatype="xsd:string" id="meta619" property="format" xsi:type="nex:LiteralMeta"/>
      </edge>
      <edge about="#edge636" id="edge636" length="0.04398" source="node630" target="node632">
        <meta content=" fg=102 102 0 ip= &lt; 0.0982861 79.0&gt; dr=1 lc=102 102 0;" datatype="xsd:string" id="meta637" property="format" xsi:type="nex:LiteralMeta"/>
      </edge>
      <edge about="#edge638" id="edge638" length="0.038842" source="node630" target="node634">
        <meta content=" fg=102 102 0 ip= &lt; 0.0982861 80.0&gt; dr=1 lc=102 102 0;" datatype="xsd:string" id="meta639" property="format" xsi:type="nex:LiteralMeta"/>
      </edge>
      <edge about="#edge640" id="edge640" length="0.0423867" source="node626" target="node628">
        <meta content=" fg=102 102 0 ip= &lt; 0.0961943 78.0&gt; dr=1 lc=102 102 0;" datatype="xsd:string" id="meta641" property="format" xsi:type="nex:LiteralMeta"/>
      </edge>
      <edge about="#edge642" id="edge642" length="0.0020918" source="node626" target="node630">
        <meta content=" fg=0 102 0 ip= &lt; 0.0961943 79.5&gt; dr=1 lc=0 102 0;" datatype="xsd:string" id="meta643" property="format" xsi:type="nex:LiteralMeta"/>
      </edge>
      <edge about="#edge654" id="edge654" length="0.0361504" source="node648" target="node650">
        <meta content=" fg=102 102 0 ip= &lt; 0.0901833 81.0&gt; dr=1 lc=102 102 0;" datatype="xsd:string" id="meta655" property="format" xsi:type="nex:LiteralMeta"/>
      </edge>
      <edge about="#edge656" id="edge656" length="0.0466717" source="node648" target="node652">
        <meta content=" fg=102 102 0 ip= &lt; 0.0901833 82.0&gt; dr=1 lc=102 102 0;" datatype="xsd:string" id="meta657" property="format" xsi:type="nex:LiteralMeta"/>
      </edge>
      <edge about="#edge668" id="edge668" length="6.526E-4" source="node662" target="node664">
        <meta content=" fg=102 102 0 ip= &lt; 0.1177631 83.0&gt; dr=1 lc=102 102 0;" datatype="xsd:string" id="meta669" property="format" xsi:type="nex:LiteralMeta"/>
      </edge>
      <edge about="#edge670" id="edge670" length="0.0024149" source="node662" target="node666">
        <meta content=" fg=102 102 0 ip= &lt; 0.1177631 84.0&gt; dr=1 lc=102 102 0;" datatype="xsd:string" id="meta671" property="format" xsi:type="nex:LiteralMeta"/>
      </edge>
      <edge about="#edge674" id="edge674" length="0.0331645" source="node660" target="node662">
        <meta content=" fg=102 102 0 ip= &lt; 0.0845986 83.5&gt; dr=1 lc=102 102 0;" datatype="xsd:string" id="meta675" property="format" xsi:type="nex:LiteralMeta"/>
      </edge>
      <edge about="#edge676" id="edge676" length="0.0496576" source="node660" target="node672">
        <meta content=" fg=102 102 0 ip= &lt; 0.0845986 85.0&gt; dr=1 lc=102 102 0;" datatype="xsd:string" id="meta677" property="format" xsi:type="nex:LiteralMeta"/>
      </edge>
      <edge about="#edge692" id="edge692" length="0.0014932" source="node686" target="node688">
        <meta content=" fg=102 102 0 ip= &lt; 0.1244503 87.0&gt; dr=1 lc=102 102 0;" datatype="xsd:string" id="meta693" property="format" xsi:type="nex:LiteralMeta"/>
      </edge>
      <edge about="#edge694" id="edge694" length="0.0015743" source="node686" target="node690">
        <meta content=" fg=102 102 0 ip= &lt; 0.1244503 88.0&gt; dr=1 lc=102 102 0;" datatype="xsd:string" id="meta695" property="format" xsi:type="nex:LiteralMeta"/>
      </edge>
      <edge about="#edge698" id="edge698" length="0.0236154" source="node684" target="node686">
        <meta content=" fg=102 102 0 ip= &lt; 0.1008349 87.5&gt; dr=1 lc=102 102 0;" datatype="xsd:string" id="meta699" property="format" xsi:type="nex:LiteralMeta"/>
      </edge>
      <edge about="#edge700" id="edge700" length="0.039268" source="node684" target="node696">
        <meta content=" fg=102 102 0 ip= &lt; 0.1008349 89.0&gt; dr=1 lc=102 102 0;" datatype="xsd:string" id="meta701" property="format" xsi:type="nex:LiteralMeta"/>
      </edge>
      <edge about="#edge702" id="edge702" length="0.0408713" source="node680" target="node682">
        <meta content=" fg=102 102 0 ip= &lt; 0.0926265 86.0&gt; dr=1 lc=102 102 0;" datatype="xsd:string" id="meta703" property="format" xsi:type="nex:LiteralMeta"/>
      </edge>
      <edge about="#edge704" id="edge704" length="0.0082084" source="node680" target="node684">
        <meta content=" fg=102 102 0 ip= &lt; 0.0926265 88.25&gt; dr=1 lc=102 102 0;" datatype="xsd:string" id="meta705" property="format" xsi:type="nex:LiteralMeta"/>
      </edge>
      <edge about="#edge708" id="edge708" length="0.0048671" source="node678" target="node680">
        <meta content=" fg=102 102 0 ip= &lt; 0.0877594 87.125&gt; dr=1 lc=102 102 0;" datatype="xsd:string" id="meta709" property="format" xsi:type="nex:LiteralMeta"/>
      </edge>
      <edge about="#edge710" id="edge710" length="0.0396114" source="node678" target="node706">
        <meta content=" fg=102 102 0 ip= &lt; 0.0877594 90.0&gt; dr=1 lc=102 102 0;" datatype="xsd:string" id="meta711" property="format" xsi:type="nex:LiteralMeta"/>
      </edge>
      <edge about="#edge712" id="edge712" length="0.0039794" source="node658" target="node660">
        <meta content=" fg=102 102 0 ip= &lt; 0.0806192 84.25&gt; dr=1 lc=102 102 0;" datatype="xsd:string" id="meta713" property="format" xsi:type="nex:LiteralMeta"/>
      </edge>
      <edge about="#edge714" id="edge714" length="0.0071402" source="node658" target="node678">
        <meta content=" fg=102 102 0 ip= &lt; 0.0806192 88.5625&gt; dr=1 lc=102 102 0;" datatype="xsd:string" id="meta715" property="format" xsi:type="nex:LiteralMeta"/>
      </edge>
      <edge about="#edge716" id="edge716" length="0.0111087" source="node646" target="node648">
        <meta content=" fg=102 102 0 ip= &lt; 0.0790746 81.5&gt; dr=1 lc=102 102 0;" datatype="xsd:string" id="meta717" property="format" xsi:type="nex:LiteralMeta"/>
      </edge>
      <edge about="#edge718" id="edge718" length="0.0015446" source="node646" target="node658">
        <meta content=" fg=102 102 0 ip= &lt; 0.0790746 86.40625&gt; dr=1 lc=102 102 0;" datatype="xsd:string" id="meta719" property="format" xsi:type="nex:LiteralMeta"/>
      </edge>
      <edge about="#edge732" id="edge732" length="0.0408259" source="node726" target="node728">
        <meta content=" fg=102 102 0 ip= &lt; 0.0978935 92.0&gt; dr=1 lc=102 102 0;" datatype="xsd:string" id="meta733" property="format" xsi:type="nex:LiteralMeta"/>
      </edge>
      <edge about="#edge734" id="edge734" length="0.0266588" source="node726" target="node730">
        <meta content=" fg=102 102 0 ip= &lt; 0.0978935 93.0&gt; dr=1 lc=102 102 0;" datatype="xsd:string" id="meta735" property="format" xsi:type="nex:LiteralMeta"/>
      </edge>
      <edge about="#edge738" id="edge738" length="0.0159394" source="node724" target="node726">
        <meta content=" fg=102 102 0 ip= &lt; 0.0819541 92.5&gt; dr=1 lc=102 102 0;" datatype="xsd:string" id="meta739" property="format" xsi:type="nex:LiteralMeta"/>
      </edge>
      <edge about="#edge740" id="edge740" length="0.0622815" source="node724" target="node736">
        <meta content=" fg=102 102 0 ip= &lt; 0.0819541 94.0&gt; dr=1 lc=102 102 0;" datatype="xsd:string" id="meta741" property="format" xsi:type="nex:LiteralMeta"/>
      </edge>
      <edge about="#edge742" id="edge742" length="0.0425852" source="node720" target="node722">
        <meta content=" fg=102 102 0 ip= &lt; 0.0762264 91.0&gt; dr=1 lc=102 102 0;" datatype="xsd:string" id="meta743" property="format" xsi:type="nex:LiteralMeta"/>
      </edge>
      <edge about="#edge744" id="edge744" length="0.0057277" source="node720" target="node724">
        <meta content=" fg=102 102 0 ip= &lt; 0.0762264 93.25&gt; dr=1 lc=102 102 0;" datatype="xsd:string" id="meta745" property="format" xsi:type="nex:LiteralMeta"/>
      </edge>
      <edge about="#edge746" id="edge746" length="0.010336" source="node644" target="node646">
        <meta content=" fg=102 102 0 ip= &lt; 0.0687386 83.953125&gt; dr=1 lc=102 102 0;" datatype="xsd:string" id="meta747" property="format" xsi:type="nex:LiteralMeta"/>
      </edge>
      <edge about="#edge748" id="edge748" length="0.0074878" source="node644" target="node720">
        <meta content=" fg=102 102 0 ip= &lt; 0.0687386 92.125&gt; dr=1 lc=102 102 0;" datatype="xsd:string" id="meta749" property="format" xsi:type="nex:LiteralMeta"/>
      </edge>
      <edge about="#edge750" id="edge750" length="0.030966" source="node624" target="node626">
        <meta content=" fg=102 102 0 ip= &lt; 0.0652283 78.75&gt; dr=1 lc=102 102 0;" datatype="xsd:string" id="meta751" property="format" xsi:type="nex:LiteralMeta"/>
      </edge>
      <edge about="#edge752" id="edge752" length="0.0035103" source="node624" target="node644">
        <meta content=" fg=0 0 0 ip= &lt; 0.0652283 88.03906&gt; dr=1;" datatype="xsd:string" id="meta753" property="format" xsi:type="nex:LiteralMeta"/>
      </edge>
      <edge about="#edge762" id="edge762" length="0.0692216" source="node756" target="node758">
        <meta content=" fg=102 102 0 ip= &lt; 0.0987462 95.0&gt; dr=1 lc=102 102 0;" datatype="xsd:string" id="meta763" property="format" xsi:type="nex:LiteralMeta"/>
      </edge>
      <edge about="#edge764" id="edge764" length="0.0626803" source="node756" target="node760">
        <meta content=" fg=102 102 0 ip= &lt; 0.0987462 96.0&gt; dr=1 lc=102 102 0;" datatype="xsd:string" id="meta765" property="format" xsi:type="nex:LiteralMeta"/>
      </edge>
      <edge about="#edge772" id="edge772" length="0.0362415" source="node766" target="node768">
        <meta content=" fg=102 102 0 ip= &lt; 0.1053022 97.0&gt; dr=1 lc=102 102 0;" datatype="xsd:string" id="meta773" property="format" xsi:type="nex:LiteralMeta"/>
      </edge>
      <edge about="#edge774" id="edge774" length="0.0404456" source="node766" target="node770">
        <meta content=" fg=102 102 0 ip= &lt; 0.1053022 98.0&gt; dr=1 lc=102 102 0;" datatype="xsd:string" id="meta775" property="format" xsi:type="nex:LiteralMeta"/>
      </edge>
      <edge about="#edge776" id="edge776" length="0.0147435" source="node754" target="node756">
        <meta content=" fg=102 102 0 ip= &lt; 0.0840027 95.5&gt; dr=1 lc=102 102 0;" datatype="xsd:string" id="meta777" property="format" xsi:type="nex:LiteralMeta"/>
      </edge>
      <edge about="#edge778" id="edge778" length="0.0212995" source="node754" target="node766">
        <meta content=" fg=102 102 0 ip= &lt; 0.0840027 97.5&gt; dr=1 lc=102 102 0;" datatype="xsd:string" id="meta779" property="format" xsi:type="nex:LiteralMeta"/>
      </edge>
      <edge about="#edge780" id="edge780" length="0.0037215" source="node622" target="node624">
        <meta content=" fg=0 0 0 ip= &lt; 0.0615068 83.39453&gt; dr=1;" datatype="xsd:string" id="meta781" property="format" xsi:type="nex:LiteralMeta"/>
      </edge>
      <edge about="#edge782" id="edge782" length="0.0224959" source="node622" target="node754">
        <meta content=" fg=102 102 0 ip= &lt; 0.0615068 96.5&gt; dr=1 lc=102 102 0;" datatype="xsd:string" id="meta783" property="format" xsi:type="nex:LiteralMeta"/>
      </edge>
      <edge about="#edge802" id="edge802" length="0.1277272" source="node796" target="node798">
        <meta content=" fg=0 0 0 ip= &lt; 0.5049958 99.0&gt; dr=1;" datatype="xsd:string" id="meta803" property="format" xsi:type="nex:LiteralMeta"/>
      </edge>
      <edge about="#edge804" id="edge804" length="0.1054016" source="node796" target="node800">
        <meta content=" fg=0 0 0 ip= &lt; 0.5049958 100.0&gt; dr=1;" datatype="xsd:string" id="meta805" property="format" xsi:type="nex:LiteralMeta"/>
      </edge>
      <edge about="#edge812" id="edge812" length="0.0025" source="node806" target="node808">
        <meta content=" fg=0 0 0 ip= &lt; 0.401421 101.0&gt; dr=1;" datatype="xsd:string" id="meta813" property="format" xsi:type="nex:LiteralMeta"/>
      </edge>
      <edge about="#edge814" id="edge814" length="5.675E-4" source="node806" target="node810">
        <meta content=" fg=0 0 0 ip= &lt; 0.401421 102.0&gt; dr=1;" datatype="xsd:string" id="meta815" property="format" xsi:type="nex:LiteralMeta"/>
      </edge>
      <edge about="#edge816" id="edge816" length="0.2569254" source="node794" target="node796">
        <meta content=" fg=0 0 0 ip= &lt; 0.2480704 99.5&gt; dr=1;" datatype="xsd:string" id="meta817" property="format" xsi:type="nex:LiteralMeta"/>
      </edge>
      <edge about="#edge818" id="edge818" length="0.1533506" source="node794" target="node806">
        <meta content=" fg=0 0 0 ip= &lt; 0.2480704 101.5&gt; dr=1;" datatype="xsd:string" id="meta819" property="format" xsi:type="nex:LiteralMeta"/>
      </edge>
      <edge about="#edge822" id="edge822" length="0.0743915" source="node792" target="node794">
        <meta content=" fg=0 0 0 ip= &lt; 0.1736789 100.5&gt; dr=1;" datatype="xsd:string" id="meta823" property="format" xsi:type="nex:LiteralMeta"/>
      </edge>
      <edge about="#edge824" id="edge824" length="0.1422496" source="node792" target="node820">
        <meta content=" fg=0 0 0 ip= &lt; 0.1736789 103.0&gt; dr=1;" datatype="xsd:string" id="meta825" property="format" xsi:type="nex:LiteralMeta"/>
      </edge>
      <edge about="#edge828" id="edge828" length="0.0285242" source="node790" target="node792">
        <meta content=" fg=0 0 0 ip= &lt; 0.1451547 101.75&gt; dr=1;" datatype="xsd:string" id="meta829" property="format" xsi:type="nex:LiteralMeta"/>
      </edge>
      <edge about="#edge830" id="edge830" length="0.1290678" source="node790" target="node826">
        <meta content=" fg=0 0 0 ip= &lt; 0.1451547 104.0&gt; dr=1;" datatype="xsd:string" id="meta831" property="format" xsi:type="nex:LiteralMeta"/>
      </edge>
      <edge about="#edge838" id="edge838" length="0.0066521" source="node832" target="node834">
        <meta content=" fg=0 0 0 ip= &lt; 0.1899171 105.0&gt; dr=1;" datatype="xsd:string" id="meta839" property="format" xsi:type="nex:LiteralMeta"/>
      </edge>
      <edge about="#edge840" id="edge840" length="0.0086854" source="node832" target="node836">
        <meta content=" fg=0 0 0 ip= &lt; 0.1899171 106.0&gt; dr=1;" datatype="xsd:string" id="meta841" property="format" xsi:type="nex:LiteralMeta"/>
      </edge>
      <edge about="#edge842" id="edge842" length="0.0519574" source="node788" target="node790">
        <meta content=" fg=0 0 0 ip= &lt; 0.0931973 102.875&gt; dr=1;" datatype="xsd:string" id="meta843" property="format" xsi:type="nex:LiteralMeta"/>
      </edge>
      <edge about="#edge844" id="edge844" length="0.0967198" source="node788" target="node832">
        <meta content=" fg=0 0 0 ip= &lt; 0.0931973 105.5&gt; dr=1;" datatype="xsd:string" id="meta845" property="format" xsi:type="nex:LiteralMeta"/>
      </edge>
      <edge about="#edge848" id="edge848" length="0.0187488" source="node786" target="node788">
        <meta content=" fg=0 0 0 ip= &lt; 0.0744485 104.1875&gt; dr=1;" datatype="xsd:string" id="meta849" property="format" xsi:type="nex:LiteralMeta"/>
      </edge>
      <edge about="#edge850" id="edge850" length="0.1033275" source="node786" target="node846">
        <meta content=" fg=102 102 0 ip= &lt; 0.0744485 107.0&gt; dr=1 lc=102 102 0;" datatype="xsd:string" id="meta851" property="format" xsi:type="nex:LiteralMeta"/>
      </edge>
      <edge about="#edge854" id="edge854" length="0.0013724" source="node784" target="node786">
        <meta content=" fg=0 0 0 ip= &lt; 0.0730761 105.59375&gt; dr=1;" datatype="xsd:string" id="meta855" property="format" xsi:type="nex:LiteralMeta"/>
      </edge>
      <edge about="#edge856" id="edge856" length="0.0903166" source="node784" target="node852">
        <meta content=" fg=0 0 0 ip= &lt; 0.0730761 108.0&gt; dr=1;" datatype="xsd:string" id="meta857" property="format" xsi:type="nex:LiteralMeta"/>
      </edge>
      <edge about="#edge858" id="edge858" length="0.0058017" source="node620" target="node622">
        <meta content=" fg=0 0 0 ip= &lt; 0.0557051 89.947266&gt; dr=1;" datatype="xsd:string" id="meta859" property="format" xsi:type="nex:LiteralMeta"/>
      </edge>
      <edge about="#edge860" id="edge860" length="0.017371" source="node620" target="node784">
        <meta content=" fg=0 0 0 ip= &lt; 0.0557051 106.796875&gt; dr=1;" datatype="xsd:string" id="meta861" property="format" xsi:type="nex:LiteralMeta"/>
      </edge>
      <edge about="#edge862" id="edge862" length="0.0104581" source="node432" target="node434">
        <meta content=" fg=102 0 102 ip= &lt; 0.0298552 67.23828&gt; dr=1 lc=102 0 102;" datatype="xsd:string" id="meta863" property="format" xsi:type="nex:LiteralMeta"/>
      </edge>
      <edge about="#edge864" id="edge864" length="0.0258499" source="node432" target="node620">
        <meta content=" fg=0 0 0 ip= &lt; 0.0298552 98.37207&gt; dr=1;" datatype="xsd:string" id="meta865" property="format" xsi:type="nex:LiteralMeta"/>
      </edge>
      <edge about="#edge868" id="edge868" length="0.0066623" source="node430" target="node432">
        <meta content=" fg=0 0 0 ip= &lt; 0.0231929 82.805176&gt; dr=1;" datatype="xsd:string" id="meta869" property="format" xsi:type="nex:LiteralMeta"/>
      </edge>
      <edge about="#edge870" id="edge870" length="0.1167687" source="node430" target="node866">
        <meta content=" fg=0 0 0 ip= &lt; 0.0231929 109.0&gt; dr=1;" datatype="xsd:string" id="meta871" property="format" xsi:type="nex:LiteralMeta"/>
      </edge>
      <edge about="#edge888" id="edge888" length="0.0176088" source="node882" target="node884">
        <meta content=" fg=255 255 0 ip= &lt; 0.092561 110.0&gt; dr=1 lc=255 255 0;" datatype="xsd:string" id="meta889" property="format" xsi:type="nex:LiteralMeta"/>
      </edge>
      <edge about="#edge890" id="edge890" length="0.0161335" source="node882" target="node886">
        <meta content=" fg=255 255 0 ip= &lt; 0.092561 111.0&gt; dr=1 lc=255 255 0;" datatype="xsd:string" id="meta891" property="format" xsi:type="nex:LiteralMeta"/>
      </edge>
      <edge about="#edge898" id="edge898" length="0.0023597" source="node892" target="node894">
        <meta content=" fg=255 255 0 ip= &lt; 0.1084034 112.0&gt; dr=1 lc=255 255 0;" datatype="xsd:string" id="meta899" property="format" xsi:type="nex:LiteralMeta"/>
      </edge>
      <edge about="#edge900" id="edge900" length="0.0037752" source="node892" target="node896">
        <meta content=" fg=255 255 0 ip= &lt; 0.1084034 113.0&gt; dr=1 lc=255 255 0;" datatype="xsd:string" id="meta901" property="format" xsi:type="nex:LiteralMeta"/>
      </edge>
      <edge about="#edge902" id="edge902" length="0.002815" source="node880" target="node882">
        <meta content=" fg=255 255 0 ip= &lt; 0.089746 110.5&gt; dr=1 lc=255 255 0;" datatype="xsd:string" id="meta903" property="format" xsi:type="nex:LiteralMeta"/>
      </edge>
      <edge about="#edge904" id="edge904" length="0.0186574" source="node880" target="node892">
        <meta content=" fg=255 255 0 ip= &lt; 0.089746 112.5&gt; dr=1 lc=255 255 0;" datatype="xsd:string" id="meta905" property="format" xsi:type="nex:LiteralMeta"/>
      </edge>
      <edge about="#edge922" id="edge922" length="0.0057065" source="node916" target="node918">
        <meta content=" fg=255 255 0 ip= &lt; 0.0980105 114.0&gt; dr=1 lc=255 255 0;" datatype="xsd:string" id="meta923" property="format" xsi:type="nex:LiteralMeta"/>
      </edge>
      <edge about="#edge924" id="edge924" length="0.003496" source="node916" target="node920">
        <meta content=" fg=255 255 0 ip= &lt; 0.0980105 115.0&gt; dr=1 lc=255 255 0;" datatype="xsd:string" id="meta925" property="format" xsi:type="nex:LiteralMeta"/>
      </edge>
      <edge about="#edge928" id="edge928" length="0.0222637" source="node914" target="node916">
        <meta content=" fg=255 255 0 ip= &lt; 0.0757468 114.5&gt; dr=1 lc=255 255 0;" datatype="xsd:string" id="meta929" property="format" xsi:type="nex:LiteralMeta"/>
      </edge>
      <edge about="#edge930" id="edge930" length="0.020681" source="node914" target="node926">
        <meta content=" fg=255 255 0 ip= &lt; 0.0757468 116.0&gt; dr=1 lc=255 255 0;" datatype="xsd:string" id="meta931" property="format" xsi:type="nex:LiteralMeta"/>
      </edge>
      <edge about="#edge938" id="edge938" length="0.0287881" source="node932" target="node934">
        <meta content=" fg=255 255 0 ip= &lt; 0.0671238 117.0&gt; dr=1 lc=255 255 0;" datatype="xsd:string" id="meta939" property="format" xsi:type="nex:LiteralMeta"/>
      </edge>
      <edge about="#edge940" id="edge940" length="0.0325616" source="node932" target="node936">
        <meta content=" fg=255 255 0 ip= &lt; 0.0671238 118.0&gt; dr=1 lc=255 255 0;" datatype="xsd:string" id="meta941" property="format" xsi:type="nex:LiteralMeta"/>
      </edge>
      <edge about="#edge942" id="edge942" length="0.0138974" source="node912" target="node914">
        <meta content=" fg=255 255 0 ip= &lt; 0.0618494 115.25&gt; dr=1 lc=255 255 0;" datatype="xsd:string" id="meta943" property="format" xsi:type="nex:LiteralMeta"/>
      </edge>
      <edge about="#edge944" id="edge944" length="0.0052744" source="node912" target="node932">
        <meta content=" fg=255 255 0 ip= &lt; 0.0618494 117.5&gt; dr=1 lc=255 255 0;" datatype="xsd:string" id="meta945" property="format" xsi:type="nex:LiteralMeta"/>
      </edge>
      <edge about="#edge952" id="edge952" length="0.0150185" source="node946" target="node948">
        <meta content=" fg=255 255 0 ip= &lt; 0.0796746 119.0&gt; dr=1 lc=255 255 0;" datatype="xsd:string" id="meta953" property="format" xsi:type="nex:LiteralMeta"/>
      </edge>
      <edge about="#edge954" id="edge954" length="0.0371287" source="node946" target="node950">
        <meta content=" fg=255 255 0 ip= &lt; 0.0796746 120.0&gt; dr=1 lc=255 255 0;" datatype="xsd:string" id="meta955" property="format" xsi:type="nex:LiteralMeta"/>
      </edge>
      <edge about="#edge956" id="edge956" length="0.0073834" source="node910" target="node912">
        <meta content=" fg=255 255 0 ip= &lt; 0.054466 116.375&gt; dr=1 lc=255 255 0;" datatype="xsd:string" id="meta957" property="format" xsi:type="nex:LiteralMeta"/>
      </edge>
      <edge about="#edge958" id="edge958" length="0.0252086" source="node910" target="node946">
        <meta content=" fg=255 255 0 ip= &lt; 0.054466 119.5&gt; dr=1 lc=255 255 0;" datatype="xsd:string" id="meta959" property="format" xsi:type="nex:LiteralMeta"/>
      </edge>
      <edge about="#edge966" id="edge966" length="0.0580978" source="node960" target="node962">
        <meta content=" fg=255 255 0 ip= &lt; 0.0727078 121.0&gt; dr=1 lc=255 255 0;" datatype="xsd:string" id="meta967" property="format" xsi:type="nex:LiteralMeta"/>
      </edge>
      <edge about="#edge968" id="edge968" length="0.0952764" source="node960" target="node964">
        <meta content=" fg=255 255 0 ip= &lt; 0.0727078 122.0&gt; dr=1 lc=255 255 0;" datatype="xsd:string" id="meta969" property="format" xsi:type="nex:LiteralMeta"/>
      </edge>
      <edge about="#edge970" id="edge970" length="0.0048745" source="node908" target="node910">
        <meta content=" fg=255 255 0 ip= &lt; 0.0495915 117.9375&gt; dr=1 lc=255 255 0;" datatype="xsd:string" id="meta971" property="format" xsi:type="nex:LiteralMeta"/>
      </edge>
      <edge about="#edge972" id="edge972" length="0.0231163" source="node908" target="node960">
        <meta content=" fg=255 255 0 ip= &lt; 0.0495915 121.5&gt; dr=1 lc=255 255 0;" datatype="xsd:string" id="meta973" property="format" xsi:type="nex:LiteralMeta"/>
      </edge>
      <edge about="#edge982" id="edge982" length="0.0128862" source="node976" target="node978">
        <meta content=" fg=255 255 0 ip= &lt; 0.0972677 123.0&gt; dr=1 lc=255 255 0;" datatype="xsd:string" id="meta983" property="format" xsi:type="nex:LiteralMeta"/>
      </edge>
      <edge about="#edge984" id="edge984" length="0.0147212" source="node976" target="node980">
        <meta content=" fg=255 255 0 ip= &lt; 0.0972677 124.0&gt; dr=1 lc=255 255 0;" datatype="xsd:string" id="meta985" property="format" xsi:type="nex:LiteralMeta"/>
      </edge>
      <edge about="#edge988" id="edge988" length="0.045951" source="node974" target="node976">
        <meta content=" fg=255 255 0 ip= &lt; 0.0513167 123.5&gt; dr=1 lc=255 255 0;" datatype="xsd:string" id="meta989" property="format" xsi:type="nex:LiteralMeta"/>
      </edge>
      <edge about="#edge990" id="edge990" length="0.0445398" source="node974" target="node986">
        <meta content=" fg=255 255 0 ip= &lt; 0.0513167 125.0&gt; dr=1 lc=255 255 0;" datatype="xsd:string" id="meta991" property="format" xsi:type="nex:LiteralMeta"/>
      </edge>
      <edge about="#edge992" id="edge992" length="0.0030916" source="node906" target="node908">
        <meta content=" fg=255 255 0 ip= &lt; 0.0464999 119.71875&gt; dr=1 lc=255 255 0;" datatype="xsd:string" id="meta993" property="format" xsi:type="nex:LiteralMeta"/>
      </edge>
      <edge about="#edge994" id="edge994" length="0.0048168" source="node906" target="node974">
        <meta content=" fg=255 255 0 ip= &lt; 0.0464999 124.25&gt; dr=1 lc=255 255 0;" datatype="xsd:string" id="meta995" property="format" xsi:type="nex:LiteralMeta"/>
      </edge>
      <edge about="#edge996" id="edge996" length="0.0555631" source="node878" target="node880">
        <meta content=" fg=255 255 0 ip= &lt; 0.0341829 111.5&gt; dr=1 lc=255 255 0;" datatype="xsd:string" id="meta997" property="format" xsi:type="nex:LiteralMeta"/>
      </edge>
      <edge about="#edge998" id="edge998" length="0.012317" source="node878" target="node906">
        <meta content=" fg=255 255 0 ip= &lt; 0.0341829 121.984375&gt; dr=1 lc=255 255 0;" datatype="xsd:string" id="meta999" property="format" xsi:type="nex:LiteralMeta"/>
      </edge>
      <edge about="#edge1002" id="edge1002" length="0.0094537" source="node876" target="node878">
        <meta content=" fg=255 255 0 ip= &lt; 0.0247292 116.74219&gt; dr=1 lc=255 255 0;" datatype="xsd:string" id="meta1003" property="format" xsi:type="nex:LiteralMeta"/>
      </edge>
      <edge about="#edge1004" id="edge1004" length="0.0697078" source="node876" target="node1000">
        <meta content=" fg=0 0 0 ip= &lt; 0.0247292 126.0&gt; dr=1;" datatype="xsd:string" id="meta1005" property="format" xsi:type="nex:LiteralMeta"/>
      </edge>
      <edge about="#edge1008" id="edge1008" length="0.0077289" source="node874" target="node876">
        <meta content=" fg=255 255 0 ip= &lt; 0.0170003 121.37109&gt; dr=1 lc=255 255 0;" datatype="xsd:string" id="meta1009" property="format" xsi:type="nex:LiteralMeta"/>
      </edge>
      <edge about="#edge1010" id="edge1010" length="0.1072538" source="node874" target="node1006">
        <meta content=" fg=0 0 0 ip= &lt; 0.0170003 127.0&gt; dr=1;" datatype="xsd:string" id="meta1011" property="format" xsi:type="nex:LiteralMeta"/>
      </edge>
      <edge about="#edge1014" id="edge1014" length="0.0034954" source="node872" target="node874">
        <meta content=" fg=255 255 0 ip= &lt; 0.0135049 124.18555&gt; dr=1 lc=255 255 0;" datatype="xsd:string" id="meta1015" property="format" xsi:type="nex:LiteralMeta"/>
      </edge>
      <edge about="#edge1016" id="edge1016" length="0.1192519" source="node872" target="node1012">
        <meta content=" fg=0 153 153 ip= &lt; 0.0135049 128.0&gt; dr=1 lc=0 153 153 lk=255 255 0;" datatype="xsd:string" id="meta1017" property="format" xsi:type="nex:LiteralMeta"/>
      </edge>
      <edge about="#edge1018" id="edge1018" length="0.0122677" source="node428" target="node430">
        <meta content=" fg=0 0 0 ip= &lt; 0.0109252 95.90259&gt; dr=1;" datatype="xsd:string" id="meta1019" property="format" xsi:type="nex:LiteralMeta"/>
      </edge>
      <edge about="#edge1020" id="edge1020" length="0.0025797" source="node428" target="node872">
        <meta content=" fg=255 255 0 ip= &lt; 0.0109252 126.09277&gt; dr=1 lc=255 255 0;" datatype="xsd:string" id="meta1021" property="format" xsi:type="nex:LiteralMeta"/>
      </edge>
      <edge about="#edge1040" id="edge1040" length="0.0134559" source="node1034" target="node1036">
        <meta content=" fg=153 0 0 ip= &lt; 0.1027634 131.0&gt; dr=1 lc=153 0 0;" datatype="xsd:string" id="meta1041" property="format" xsi:type="nex:LiteralMeta"/>
      </edge>
      <edge about="#edge1042" id="edge1042" length="0.004949" source="node1034" target="node1038">
        <meta content=" fg=153 0 0 ip= &lt; 0.1027634 132.0&gt; dr=1 lc=153 0 0;" datatype="xsd:string" id="meta1043" property="format" xsi:type="nex:LiteralMeta"/>
      </edge>
      <edge about="#edge1044" id="edge1044" length="0.0714764" source="node1030" target="node1032">
        <meta content=" fg=153 0 0 ip= &lt; 0.0607429 130.0&gt; dr=1 lc=153 0 0;" datatype="xsd:string" id="meta1045" property="format" xsi:type="nex:LiteralMeta"/>
      </edge>
      <edge about="#edge1046" id="edge1046" length="0.0420205" source="node1030" target="node1034">
        <meta content=" fg=153 0 0 ip= &lt; 0.0607429 131.5&gt; dr=1 lc=153 0 0;" datatype="xsd:string" id="meta1047" property="format" xsi:type="nex:LiteralMeta"/>
      </edge>
      <edge about="#edge1048" id="edge1048" length="0.1140441" source="node1026" target="node1028">
        <meta content=" fg=153 0 0 ip= &lt; 0.0375171 129.0&gt; dr=1 lc=153 0 0;" datatype="xsd:string" id="meta1049" property="format" xsi:type="nex:LiteralMeta"/>
      </edge>
      <edge about="#edge1050" id="edge1050" length="0.0232258" source="node1026" target="node1030">
        <meta content=" fg=153 0 0 ip= &lt; 0.0375171 130.75&gt; dr=1 lc=153 0 0;" datatype="xsd:string" id="meta1051" property="format" xsi:type="nex:LiteralMeta"/>
      </edge>
      <edge about="#edge1054" id="edge1054" length="0.0118554" source="node1024" target="node1026">
        <meta content=" fg=153 0 0 ip= &lt; 0.0256617 129.875&gt; dr=1 lc=153 0 0;" datatype="xsd:string" id="meta1055" property="format" xsi:type="nex:LiteralMeta"/>
      </edge>
      <edge about="#edge1056" id="edge1056" length="0.0893716" source="node1024" target="node1052">
        <meta content=" fg=153 0 0 ip= &lt; 0.0256617 133.0&gt; dr=1 lc=153 0 0;" datatype="xsd:string" id="meta1057" property="format" xsi:type="nex:LiteralMeta"/>
      </edge>
      <edge about="#edge1070" id="edge1070" length="0.0685589" source="node1064" target="node1066">
        <meta content=" fg=153 0 0 ip= &lt; 0.0850621 135.0&gt; dr=1 lc=153 0 0;" datatype="xsd:string" id="meta1071" property="format" xsi:type="nex:LiteralMeta"/>
      </edge>
      <edge about="#edge1072" id="edge1072" length="0.0418706" source="node1064" target="node1068">
        <meta content=" fg=153 0 0 ip= &lt; 0.0850621 136.0&gt; dr=1 lc=153 0 0;" datatype="xsd:string" id="meta1073" property="format" xsi:type="nex:LiteralMeta"/>
      </edge>
      <edge about="#edge1076" id="edge1076" length="0.0294875" source="node1062" target="node1064">
        <meta content=" fg=153 0 0 ip= &lt; 0.0555746 135.5&gt; dr=1 lc=153 0 0;" datatype="xsd:string" id="meta1077" property="format" xsi:type="nex:LiteralMeta"/>
      </edge>
      <edge about="#edge1078" id="edge1078" length="0.0886106" source="node1062" target="node1074">
        <meta content=" fg=153 0 0 ip= &lt; 0.0555746 137.0&gt; dr=1 lc=153 0 0;" datatype="xsd:string" id="meta1079" property="format" xsi:type="nex:LiteralMeta"/>
      </edge>
      <edge about="#edge1080" id="edge1080" length="0.1161922" source="node1058" target="node1060">
        <meta content=" fg=153 0 0 ip= &lt; 0.03373 134.0&gt; dr=1 lc=153 0 0;" datatype="xsd:string" id="meta1081" property="format" xsi:type="nex:LiteralMeta"/>
      </edge>
      <edge about="#edge1082" id="edge1082" length="0.0218446" source="node1058" target="node1062">
        <meta content=" fg=153 0 0 ip= &lt; 0.03373 136.25&gt; dr=1 lc=153 0 0;" datatype="xsd:string" id="meta1083" property="format" xsi:type="nex:LiteralMeta"/>
      </edge>
      <edge about="#edge1084" id="edge1084" length="0.0093621" source="node1022" target="node1024">
        <meta content=" fg=153 0 0 ip= &lt; 0.0162996 131.4375&gt; dr=1 lc=153 0 0;" datatype="xsd:string" id="meta1085" property="format" xsi:type="nex:LiteralMeta"/>
      </edge>
      <edge about="#edge1086" id="edge1086" length="0.0174304" source="node1022" target="node1058">
        <meta content=" fg=153 0 0 ip= &lt; 0.0162996 135.125&gt; dr=1 lc=153 0 0;" datatype="xsd:string" id="meta1087" property="format" xsi:type="nex:LiteralMeta"/>
      </edge>
      <edge about="#edge1088" id="edge1088" length="0.0068659" source="node426" target="node428">
        <meta content=" fg=0 0 0 ip= &lt; 0.0040593 110.99768&gt; dr=1;" datatype="xsd:string" id="meta1089" property="format" xsi:type="nex:LiteralMeta"/>
      </edge>
      <edge about="#edge1090" id="edge1090" length="0.0122403" source="node426" target="node1022">
        <meta content=" fg=153 0 0 ip= &lt; 0.0040593 133.28125&gt; dr=1 lc=153 0 0;" datatype="xsd:string" id="meta1091" property="format" xsi:type="nex:LiteralMeta"/>
      </edge>
      <edge about="#edge1110" id="edge1110" length="0.0055597" source="node1104" target="node1106">
        <meta content=" fg=153 0 0 ip= &lt; 0.1219775 139.0&gt; dr=1 lc=153 0 0;" datatype="xsd:string" id="meta1111" property="format" xsi:type="nex:LiteralMeta"/>
      </edge>
      <edge about="#edge1112" id="edge1112" length="0.0128452" source="node1104" target="node1108">
        <meta content=" fg=153 0 0 ip= &lt; 0.1219775 140.0&gt; dr=1 lc=153 0 0;" datatype="xsd:string" id="meta1113" property="format" xsi:type="nex:LiteralMeta"/>
      </edge>
      <edge about="#edge1116" id="edge1116" length="0.0188466" source="node1102" target="node1104">
        <meta content=" fg=153 0 0 ip= &lt; 0.1031309 139.5&gt; dr=1 lc=153 0 0;" datatype="xsd:string" id="meta1117" property="format" xsi:type="nex:LiteralMeta"/>
      </edge>
      <edge about="#edge1118" id="edge1118" length="0.0256319" source="node1102" target="node1114">
        <meta content=" fg=153 0 0 ip= &lt; 0.1031309 141.0&gt; dr=1 lc=153 0 0;" datatype="xsd:string" id="meta1119" property="format" xsi:type="nex:LiteralMeta"/>
      </edge>
      <edge about="#edge1122" id="edge1122" length="0.0659131" source="node1100" target="node1102">
        <meta content=" fg=153 0 0 ip= &lt; 0.0372178 140.25&gt; dr=1 lc=153 0 0;" datatype="xsd:string" id="meta1123" property="format" xsi:type="nex:LiteralMeta"/>
      </edge>
      <edge about="#edge1124" id="edge1124" length="0.0843936" source="node1100" target="node1120">
        <meta content=" fg=0 51 51 ip= &lt; 0.0372178 142.0&gt; dr=1 lc=0 51 51;" datatype="xsd:string" id="meta1125" property="format" xsi:type="nex:LiteralMeta"/>
      </edge>
      <edge about="#edge1126" id="edge1126" length="0.1111109" source="node1096" target="node1098">
        <meta content=" fg=153 0 0 ip= &lt; 0.0210281 138.0&gt; dr=1 lc=153 0 0;" datatype="xsd:string" id="meta1127" property="format" xsi:type="nex:LiteralMeta"/>
      </edge>
      <edge about="#edge1128" id="edge1128" length="0.0161897" source="node1096" target="node1100">
        <meta content=" fg=153 0 0 ip= &lt; 0.0210281 141.125&gt; dr=1 lc=153 0 0;" datatype="xsd:string" id="meta1129" property="format" xsi:type="nex:LiteralMeta"/>
      </edge>
      <edge about="#edge1148" id="edge1148" length="0.0275724" source="node1142" target="node1144">
        <meta content=" fg=153 0 0 ip= &lt; 0.1381759 145.0&gt; dr=1 lc=153 0 0;" datatype="xsd:string" id="meta1149" property="format" xsi:type="nex:LiteralMeta"/>
      </edge>
      <edge about="#edge1150" id="edge1150" length="0.0215073" source="node1142" target="node1146">
        <meta content=" fg=153 0 0 ip= &lt; 0.1381759 146.0&gt; dr=1 lc=153 0 0;" datatype="xsd:string" id="meta1151" property="format" xsi:type="nex:LiteralMeta"/>
      </edge>
      <edge about="#edge1152" id="edge1152" length="0.1125589" source="node1138" target="node1140">
        <meta content=" fg=153 0 0 ip= &lt; 0.0574833 144.0&gt; dr=1 lc=153 0 0;" datatype="xsd:string" id="meta1153" property="format" xsi:type="nex:LiteralMeta"/>
      </edge>
      <edge about="#edge1154" id="edge1154" length="0.0806926" source="node1138" target="node1142">
        <meta content=" fg=153 0 0 ip= &lt; 0.0574833 145.5&gt; dr=1 lc=153 0 0;" datatype="xsd:string" id="meta1155" property="format" xsi:type="nex:LiteralMeta"/>
      </edge>
      <edge about="#edge1156" id="edge1156" length="0.0644059" source="node1134" target="node1136">
        <meta content=" fg=153 0 0 ip= &lt; 0.0490364 143.0&gt; dr=1 lc=153 0 0;" datatype="xsd:string" id="meta1157" property="format" xsi:type="nex:LiteralMeta"/>
      </edge>
      <edge about="#edge1158" id="edge1158" length="0.0084469" source="node1134" target="node1138">
        <meta content=" fg=153 0 0 ip= &lt; 0.0490364 144.75&gt; dr=1 lc=153 0 0;" datatype="xsd:string" id="meta1159" property="format" xsi:type="nex:LiteralMeta"/>
      </edge>
      <edge about="#edge1162" id="edge1162" length="0.0100099" source="node1132" target="node1134">
        <meta content=" fg=153 0 0 ip= &lt; 0.0390265 143.875&gt; dr=1 lc=153 0 0;" datatype="xsd:string" id="meta1163" property="format" xsi:type="nex:LiteralMeta"/>
      </edge>
      <edge about="#edge1164" id="edge1164" length="0.1077048" source="node1132" target="node1160">
        <meta content=" fg=153 0 0 ip= &lt; 0.0390265 147.0&gt; dr=1 lc=153 0 0;" datatype="xsd:string" id="meta1165" property="format" xsi:type="nex:LiteralMeta"/>
      </edge>
      <edge about="#edge1172" id="edge1172" length="0.1502928" source="node1166" target="node1168">
        <meta content=" fg=153 0 0 ip= &lt; 0.0342647 148.0&gt; dr=1 lc=153 0 0;" datatype="xsd:string" id="meta1173" property="format" xsi:type="nex:LiteralMeta"/>
      </edge>
      <edge about="#edge1174" id="edge1174" length="0.1656581" source="node1166" target="node1170">
        <meta content=" fg=153 0 0 ip= &lt; 0.0342647 149.0&gt; dr=1 lc=153 0 0;" datatype="xsd:string" id="meta1175" property="format" xsi:type="nex:LiteralMeta"/>
      </edge>
      <edge about="#edge1176" id="edge1176" length="0.0232302" source="node1130" target="node1132">
        <meta content=" fg=153 0 0 ip= &lt; 0.0157963 145.4375&gt; dr=1 lc=153 0 0;" datatype="xsd:string" id="meta1177" property="format" xsi:type="nex:LiteralMeta"/>
      </edge>
      <edge about="#edge1178" id="edge1178" length="0.0184684" source="node1130" target="node1166">
        <meta content=" fg=153 0 0 ip= &lt; 0.0157963 148.5&gt; dr=1 lc=153 0 0;" datatype="xsd:string" id="meta1179" property="format" xsi:type="nex:LiteralMeta"/>
      </edge>
      <edge about="#edge1180" id="edge1180" length="0.015482" source="node1094" target="node1096">
        <meta content=" fg=153 0 0 ip= &lt; 0.0055461 139.5625&gt; dr=1 lc=153 0 0;" datatype="xsd:string" id="meta1181" property="format" xsi:type="nex:LiteralMeta"/>
      </edge>
      <edge about="#edge1182" id="edge1182" length="0.0102502" source="node1094" target="node1130">
        <meta content=" fg=153 0 0 ip= &lt; 0.0055461 146.96875&gt; dr=1 lc=153 0 0;" datatype="xsd:string" id="meta1183" property="format" xsi:type="nex:LiteralMeta"/>
      </edge>
      <edge about="#edge1194" id="edge1194" length="0.0065085" source="node1188" target="node1190">
        <meta content=" fg=153 0 0 ip= &lt; 0.1264129 150.0&gt; dr=1 lc=153 0 0;" datatype="xsd:string" id="meta1195" property="format" xsi:type="nex:LiteralMeta"/>
      </edge>
      <edge about="#edge1196" id="edge1196" length="0.0057615" source="node1188" target="node1192">
        <meta content=" fg=153 0 0 ip= &lt; 0.1264129 151.0&gt; dr=1 lc=153 0 0;" datatype="xsd:string" id="meta1197" property="format" xsi:type="nex:LiteralMeta"/>
      </edge>
      <edge about="#edge1200" id="edge1200" length="0.0071623" source="node1186" target="node1188">
        <meta content=" fg=153 0 0 ip= &lt; 0.1192506 150.5&gt; dr=1 lc=153 0 0;" datatype="xsd:string" id="meta1201" property="format" xsi:type="nex:LiteralMeta"/>
      </edge>
      <edge about="#edge1202" id="edge1202" length="0.0081752" source="node1186" target="node1198">
        <meta content=" fg=153 0 0 ip= &lt; 0.1192506 152.0&gt; dr=1 lc=153 0 0;" datatype="xsd:string" id="meta1203" property="format" xsi:type="nex:LiteralMeta"/>
      </edge>
      <edge about="#edge1206" id="edge1206" length="0.1090382" source="node1184" target="node1186">
        <meta content=" fg=153 0 0 ip= &lt; 0.0102124 151.25&gt; dr=1 lc=153 0 0;" datatype="xsd:string" id="meta1207" property="format" xsi:type="nex:LiteralMeta"/>
      </edge>
      <edge about="#edge1208" id="edge1208" length="0.1256244" source="node1184" target="node1204">
        <meta content=" fg=0 153 153 ip= &lt; 0.0102124 153.0&gt; dr=1 lc=0 153 153 lk=255 255 0;" datatype="xsd:string" id="meta1209" property="format" xsi:type="nex:LiteralMeta"/>
      </edge>
      <edge about="#edge1210" id="edge1210" length="0.0024613" source="node1092" target="node1094">
        <meta content=" fg=153 0 0 ip= &lt; 0.0030848 143.26562&gt; dr=1 lc=153 0 0;" datatype="xsd:string" id="meta1211" property="format" xsi:type="nex:LiteralMeta"/>
      </edge>
      <edge about="#edge1212" id="edge1212" length="0.0071276" source="node1092" target="node1184">
        <meta content=" fg=153 0 0 ip= &lt; 0.0030848 152.125&gt; dr=1 lc=153 0 0;" datatype="xsd:string" id="meta1213" property="format" xsi:type="nex:LiteralMeta"/>
      </edge>
      <edge about="#edge1214" id="edge1214" length="0.0018823" source="node6" target="node8">
        <meta content=" fg=0 0 0 ip= &lt; 0.0 45.084564&gt; dr=1;" datatype="xsd:string" id="meta1215" property="format" xsi:type="nex:LiteralMeta"/>
      </edge>
      <edge about="#edge1216" id="edge1216" length="0.0040593" source="node6" target="node426">
        <meta content=" fg=0 0 0 ip= &lt; 0.0 122.139465&gt; dr=1;" datatype="xsd:string" id="meta1217" property="format" xsi:type="nex:LiteralMeta"/>
      </edge>
      <edge about="#edge1218" id="edge1218" length="0.0030848" source="node6" target="node1092">
        <meta content=" fg=153 0 0 ip= &lt; 0.0 147.69531&gt; dr=1 lc=153 0 0;" datatype="xsd:string" id="meta1219" property="format" xsi:type="nex:LiteralMeta"/>
      </edge>
    </tree>
  </trees>
</nex:nexml>
