# Supplementary material for: Genetic and root phenotype diversity in Sri Lankan rice landraces may be related to drought resistance
Source: Rice (N Y). 2016 May 17;9:24. doi: 10.1186/s12284-016-0092-7 (PMC5396129; doi:10.1186/s12284-016-0092-7)
Supplement: Supplementary file 5 — Online Resource 2 (NEXML tree of SL and RDP1 accessions 127 kb) [file 12284_2016_92_MOESM5_ESM.nexml]

<?xml version="1.0" encoding="UTF-8"?><nex:nexml xmlns:nex="http://www.nexml.org/2009" xmlns="http://www.nexml.org/2009" xmlns:rdf="http://www.w3.org/1999/02/22-rdf-syntax-ns#" xmlns:xsd="http://www.w3.org/2001/XMLSchema#" xmlns:xsi="http://www.w3.org/2001/XMLSchema-instance" generator="org.nexml.model.impl.DocumentImpl" version="0.9" xmlns:root="">
  <otus id="otus1"/>
  <trees id="trees2" otus="otus1">
    <tree about="#tree3" id="tree3" label="Tree1" xsi:type="nex:FloatTree">
      <meta content="node4" datatype="xsd:string" id="meta2123" property="root" xsi:type="nex:LiteralMeta"/>
      <node id="node4"/>
      <node id="node5"/>
      <node id="node6"/>
      <node id="node7"/>
      <node id="node8"/>
      <node id="node9"/>
      <node id="node10"/>
      <node id="node11"/>
      <node id="node12"/>
      <node id="node13"/>
      <node id="node14"/>
      <node id="node15"/>
      <node id="node16"/>
      <node id="node17"/>
      <node id="node18"/>
      <node id="node19"/>
      <node id="node20"/>
      <node id="node21"/>
      <node id="node22"/>
      <node id="node23"/>
      <node id="node24"/>
      <node id="node25"/>
      <node id="node26"/>
      <node id="node27"/>
      <node id="node28"/>
      <node id="node29"/>
      <node id="node30"/>
      <node id="node31"/>
      <node id="node32"/>
      <node id="node33"/>
      <node id="node34"/>
      <node id="node35"/>
      <node id="node36"/>
      <node id="node37"/>
      <node id="node38"/>
      <node id="node39"/>
      <node id="node40" label="1_AGOSTANO_TEJ"/>
      <node id="node41" label="263_MARATELLI_TEJ"/>
      <node id="node44" label="307_UZBEKSKIJ_2_TEJ"/>
      <node id="node47" label="118_ORO_TEJ"/>
      <node id="node50" label="247_Desvauxii_TEJ"/>
      <node id="node53"/>
      <node id="node54"/>
      <node id="node55"/>
      <node id="node56" label="154_TA_HUNG_KU_TEJ"/>
      <node id="node57" label="224_Karabaschak_TEJ"/>
      <node id="node60"/>
      <node id="node61" label="256_Romanica_TEJ"/>
      <node id="node62"/>
      <node id="node63" label="279_Kon_Suito_TEJ"/>
      <node id="node64" label="288_Italica_Carolina_TEJ"/>
      <node id="node71"/>
      <node id="node72"/>
      <node id="node73"/>
      <node id="node74" label="268_Vavilovi_TEJ"/>
      <node id="node75" label="289_LUSITANO_TEJ"/>
      <node id="node78" label="287_Zerawchanica_Karatalski_TEJ"/>
      <node id="node81" label="292_STEGARU_65_TEJ"/>
      <node id="node88"/>
      <node id="node89" label="113_NORIN_20_TEJ"/>
      <node id="node90" label="155_TA_MAO_TSAO_TEJ"/>
      <node id="node95"/>
      <node id="node96" label="220_Azerbaidjanica_TEJ"/>
      <node id="node97" label="245_Sab_Ini_TEJ"/>
      <node id="node102" label="306_WIR_3764_TEJ"/>
      <node id="node105"/>
      <node id="node106"/>
      <node id="node107" label="219_Nucleoryza_TEJ"/>
      <node id="node108" label="243_Tropical_Rice_TEJ"/>
      <node id="node111" label="257_AGUSITA_TEJ"/>
      <node id="node116"/>
      <node id="node117"/>
      <node id="node118"/>
      <node id="node119"/>
      <node id="node120"/>
      <node id="node121"/>
      <node id="node122"/>
      <node id="node123"/>
      <node id="node124"/>
      <node id="node125"/>
      <node id="node126"/>
      <node id="node127"/>
      <node id="node128" label="10_BABER_TEJ"/>
      <node id="node129" label="232_Shangyu_394_TEJ"/>
      <node id="node132"/>
      <node id="node133"/>
      <node id="node134" label="15_BEONJO_TEJ"/>
      <node id="node135" label="64_HEUKGYEONG_TEJ"/>
      <node id="node138" label="32_CHODONGJI_TEJ"/>
      <node id="node143"/>
      <node id="node144" label="103_LUK_TAKHAR_TEJ"/>
      <node id="node145" label="TAINUNG.67"/>
      <node id="node150"/>
      <node id="node151"/>
      <node id="node152"/>
      <node id="node153"/>
      <node id="node154"/>
      <node id="node155"/>
      <node id="node156"/>
      <node id="node157"/>
      <node id="node158"/>
      <node id="node159"/>
      <node id="node160" label="31_CHINESE_TEJ"/>
      <node id="node161"/>
      <node id="node162" label="143_SHINRIKI_TEJ"/>
      <node id="node163" label="216_YABANI_MONTAKHAB_7_TEJ"/>
      <node id="node168" label="338_SITPWA_TEJ"/>
      <node id="node171"/>
      <node id="node172" label="267_HATSUNISHIKI_TEJ"/>
      <node id="node173" label="311_56_122_23_TEJ"/>
      <node id="node178"/>
      <node id="node179"/>
      <node id="node180" label="144_SHOEMED_TEJ"/>
      <node id="node181"/>
      <node id="node182"/>
      <node id="node183" label="173_NIPPONBARE_TEJ"/>
      <node id="node184" label="NIPPONBARE"/>
      <node id="node187" label="366_KIUKI_NO._46_TEJ"/>
      <node id="node192" label="233_SUNG_LIAO_2_TEJ"/>
      <node id="node197"/>
      <node id="node198"/>
      <node id="node199" label="56_GEUMOBYEO_TEJ"/>
      <node id="node200" label="94_KOSHIHIKARI_TEJ"/>
      <node id="node203" label="158_TAIPEI_309_TEJ"/>
      <node id="node208"/>
      <node id="node209" label="290_Amposta_TEJ"/>
      <node id="node210" label="333_LEUANG_HAWN_TEJ"/>
      <node id="node215"/>
      <node id="node216" label="104_MANSAKU_TEJ"/>
      <node id="node217" label="291_TOPLOEA_7076_TEJ"/>
      <node id="node222"/>
      <node id="node223"/>
      <node id="node224" label="51_EARLY_WATARIBUNE_TEJ"/>
      <node id="node225" label="180_Benllok_TEJ"/>
      <node id="node228" label="179_BELLARDONE_TEJ"/>
      <node id="node233" label="83_KAMENOO_TEJ"/>
      <node id="node236"/>
      <node id="node237" label="157_TAINAN_IKU_487_TEJ"/>
      <node id="node238" label="186_Bul_Zo_TEJ"/>
      <node id="node245" label="181_Bergreis_TEJ"/>
      <node id="node248" label="63_HAGINOMAE_MOCHI_TEJ"/>
      <node id="node251"/>
      <node id="node252" label="62_GYEHWA_3_TEJ"/>
      <node id="node253" label="151_SUWEON_TEJ"/>
      <node id="node258"/>
      <node id="node259" label="86_KAW_LUYOENG_TEJ"/>
      <node id="node260" label="363_EDOMEN_SCENTED_TEJ"/>
      <node id="node265"/>
      <node id="node266" label="368_DEOKJEOKJODO_TEJ"/>
      <node id="node267" label="380_TAINAN_IKU_NO._512_TEJ"/>
      <node id="node272"/>
      <node id="node273"/>
      <node id="node274" label="192_Erythroceros_Hokkaido_TEJ"/>
      <node id="node275" label="250_Bulgare_TEJ"/>
      <node id="node278"/>
      <node id="node279" label="275_SRI_MALAYSIA_DUA_TEJ"/>
      <node id="node280" label="282_Triomphe_du_Maroc_TEJ"/>
      <node id="node287" label="67_HU_LO_TAO_TEJ"/>
      <node id="node290"/>
      <node id="node291"/>
      <node id="node292" label="225_Biser_1_TEJ"/>
      <node id="node293" label="355_ASD_1_TEJ"/>
      <node id="node296" label="265_Vialone_TEJ"/>
      <node id="node303"/>
      <node id="node304"/>
      <node id="node305"/>
      <node id="node306"/>
      <node id="node307"/>
      <node id="node308"/>
      <node id="node309"/>
      <node id="node310"/>
      <node id="node311" label="36_CS_M3_TEJ"/>
      <node id="node312" label="365_SHIROGANE_TEJ"/>
      <node id="node315" label="128_PATO_DE_GALLINAZO_ADMIX"/>
      <node id="node318" label="177_68_2_TEJ"/>
      <node id="node321"/>
      <node id="node322" label="79_JOUIKU_393G_TEJ"/>
      <node id="node323" label="91_KIBI_TEJ"/>
      <node id="node328" label="283_Chibica_TEJ"/>
      <node id="node331"/>
      <node id="node332" label="121_OSTIGLIA_TEJ"/>
      <node id="node333" label="361_F.R._13A_TEJ"/>
      <node id="node338" label="343_VICTORIA_F.A._ADMIX"/>
      <node id="node341"/>
      <node id="node342"/>
      <node id="node343" label="204_RAZZA_77_TEJ"/>
      <node id="node344"/>
      <node id="node345" label="277_Gambiaka_Sebela_TEJ"/>
      <node id="node346"/>
      <node id="node347" label="297_Bahia_TEJ"/>
      <node id="node348" label="303_Kihogo_TEJ"/>
      <node id="node355"/>
      <node id="node356" label="248_Caucasica_TEJ"/>
      <node id="node357" label="334_Lomello_TEJ"/>
      <node id="node366"/>
      <node id="node367" label="133_RIKUTO_KEMOCHI_TEJ"/>
      <node id="node368" label="266_Hiderisirazu_ADMIX"/>
      <node id="node373" label="295_Bombilla_TEJ"/>
      <node id="node376"/>
      <node id="node377"/>
      <node id="node378"/>
      <node id="node379" label="134_ROMEO_TEJ"/>
      <node id="node380" label="296_Dosel_TEJ"/>
      <node id="node383" label="300_SML_KAPURI_TEJ"/>
      <node id="node386"/>
      <node id="node387"/>
      <node id="node388"/>
      <node id="node389"/>
      <node id="node390"/>
      <node id="node391" label="205_RINALDO_BERSANI_ADMIX"/>
      <node id="node392" label="270_OSOGOVKA_ADMIX"/>
      <node id="node395" label="305_Doble_Carolina_ADMIX"/>
      <node id="node398" label="376_BREVIARISTATA_ADMIX"/>
      <node id="node401" label="281_Patna_TEJ"/>
      <node id="node404"/>
      <node id="node405" label="264_BALDO_ADMIX"/>
      <node id="node406" label="271_M._BLATEC_ADMIX"/>
      <node id="node415" label="184_Bombon_TEJ"/>
      <node id="node418"/>
      <node id="node419"/>
      <node id="node420" label="52_EH_LA_CHIU_TEJ"/>
      <node id="node421" label="169_WC_6_TEJ"/>
      <node id="node424"/>
      <node id="node425" label="115_NPE_835_TEJ"/>
      <node id="node426"/>
      <node id="node427" label="301_Melanotrix_TEJ"/>
      <node id="node428" label="302_WIR_3039_TEJ"/>
      <node id="node437" label="9_ASSE_Y_PUNG_TRJ"/>
      <node id="node440" label="236_WC_521_ADMIX"/>
      <node id="node443" label="41_DARMALI_ADMIX"/>
      <node id="node446" label="55_GERDEH_ADMIX"/>
      <node id="node449" label="249_Pirinae_69_ADMIX"/>
      <node id="node452"/>
      <node id="node453"/>
      <node id="node454"/>
      <node id="node455"/>
      <node id="node456"/>
      <node id="node457"/>
      <node id="node458"/>
      <node id="node459"/>
      <node id="node460"/>
      <node id="node461"/>
      <node id="node462"/>
      <node id="node463"/>
      <node id="node464" label="7_ARC_7229_AUS"/>
      <node id="node465"/>
      <node id="node466"/>
      <node id="node467"/>
      <node id="node468" label="GODAWEL"/>
      <node id="node469" label="GONABARU"/>
      <node id="node472" label="PODI_WEE"/>
      <node id="node475"/>
      <node id="node476" label="BATUDELLA"/>
      <node id="node477" label="HEEN_GODA_WEE"/>
      <node id="node484"/>
      <node id="node485"/>
      <node id="node486" label="8_ARIAS_TRJ"/>
      <node id="node487"/>
      <node id="node488"/>
      <node id="node489"/>
      <node id="node490"/>
      <node id="node491" label="23_CANELLA_DE_FERRO_TRJ"/>
      <node id="node492" label="120_OS6_TRJ"/>
      <node id="node495"/>
      <node id="node496"/>
      <node id="node497"/>
      <node id="node498"/>
      <node id="node499"/>
      <node id="node500"/>
      <node id="node501"/>
      <node id="node502"/>
      <node id="node503"/>
      <node id="node504"/>
      <node id="node505" label="24_CAROLINA_GOLD_TRJ"/>
      <node id="node506" label="375_UPLAND_TRJ"/>
      <node id="node509" label="229_Niquen_TRJ"/>
      <node id="node512" label="26_CAROLINA_GOLD_SEL_TRJ"/>
      <node id="node515"/>
      <node id="node516" label="65_HONDURAS_TRJ"/>
      <node id="node517" label="212_WC_2810_TRJ"/>
      <node id="node522" label="92_KINASTANO_TRJ"/>
      <node id="node525" label="377_PR_304_TRJ"/>
      <node id="node528"/>
      <node id="node529" label="175_1021_TRJ"/>
      <node id="node530" label="352_Guatemala1021_TRJ"/>
      <node id="node535"/>
      <node id="node536" label="25_CAROLINA_GOLD_TRJ"/>
      <node id="node537" label="185_British_Honduras_Creole_TRJ"/>
      <node id="node542" label="309_Manzano_TRJ"/>
      <node id="node545"/>
      <node id="node546" label="99_LAC_23_TRJ"/>
      <node id="node547" label="395_OS_6_TRJ"/>
      <node id="node554"/>
      <node id="node555"/>
      <node id="node556"/>
      <node id="node557" label="27_CHAHORA_144_TRJ"/>
      <node id="node558" label="73_IRAT_177_TRJ"/>
      <node id="node561" label="195_IRAT_13_TRJ"/>
      <node id="node564" label="135_RT_1031_69_TRJ"/>
      <node id="node569"/>
      <node id="node570" label="239_WAB_502_13_4_1_TRJ"/>
      <node id="node571" label="240_WAB_501_11_5_1_TRJ"/>
      <node id="node578"/>
      <node id="node579"/>
      <node id="node580"/>
      <node id="node581"/>
      <node id="node582"/>
      <node id="node583"/>
      <node id="node584"/>
      <node id="node585"/>
      <node id="node586"/>
      <node id="node587"/>
      <node id="node588"/>
      <node id="node589" label="46_DOURADO_AGULHA_TRJ"/>
      <node id="node590" label="107_MIRITI_TRJ"/>
      <node id="node593" label="223_Priano_Guaira_TRJ"/>
      <node id="node596" label="202_Pratao_TRJ"/>
      <node id="node599" label="69_IAC_25_TRJ"/>
      <node id="node602"/>
      <node id="node603" label="183_Boa_Vista_TRJ"/>
      <node id="node604" label="215_WC_4443_TRJ"/>
      <node id="node609" label="384_318_TRJ"/>
      <node id="node612" label="70_IGUAPE_CATETO_TRJ"/>
      <node id="node615" label="213_WC_3397_TRJ"/>
      <node id="node618" label="116_NPE_844_TRJ"/>
      <node id="node621" label="242_27_TRJ"/>
      <node id="node624" label="MALWARIYA"/>
      <node id="node631"/>
      <node id="node632"/>
      <node id="node633" label="59_GOGO_LEMPUK_TRJ"/>
      <node id="node634" label="165_TREMBESE_TRJ"/>
      <node id="node637"/>
      <node id="node638"/>
      <node id="node639" label="84_KANIRANGA_TRJ"/>
      <node id="node640" label="381_325_TRJ"/>
      <node id="node643"/>
      <node id="node644"/>
      <node id="node645"/>
      <node id="node646"/>
      <node id="node647" label="108_MOROBEREKAN_TRJ"/>
      <node id="node648" label="MOROBEREKAN"/>
      <node id="node651" label="201_PATE_BLANC_MN_1_TRJ"/>
      <node id="node654"/>
      <node id="node655" label="193_Fossa_Av_TRJ"/>
      <node id="node656" label="350_LIGERITO_TRJ"/>
      <node id="node661" label="285_Tox_782_20_1_TRJ"/>
      <node id="node670" label="164_TONDOK_TRJ"/>
      <node id="node673"/>
      <node id="node674"/>
      <node id="node675"/>
      <node id="node676"/>
      <node id="node677"/>
      <node id="node678"/>
      <node id="node679" label="20_BLUE_ROSE_ADMIX"/>
      <node id="node680" label="182_BLUE_ROSE_SUPREME_ADMIX"/>
      <node id="node683"/>
      <node id="node684" label="280_Saku_ADMIX"/>
      <node id="node685"/>
      <node id="node686" label="342_CENIT_TRJ"/>
      <node id="node687" label="386_PALMYRA_ADMIX"/>
      <node id="node694"/>
      <node id="node695" label="392_EDITH_TRJ"/>
      <node id="node696" label="394_LADY_WRIGHT_SELN_TRJ"/>
      <node id="node701"/>
      <node id="node702" label="100_LACROSSE_ADMIX"/>
      <node id="node703" label="114_NOVA_ADMIX"/>
      <node id="node708" label="273_Varyla_ADMIX"/>
      <node id="node711"/>
      <node id="node712" label="347_CREOLE_TRJ"/>
      <node id="node713" label="379_WANICA_TRJ"/>
      <node id="node720" label="258_Tia_Bura_TRJ"/>
      <node id="node723"/>
      <node id="node724"/>
      <node id="node725"/>
      <node id="node726"/>
      <node id="node727" label="40_DAM_ADMIX"/>
      <node id="node728" label="87_KERITING_TINGII_ADMIX"/>
      <node id="node731" label="197_KAUKKYI_ANI_ADMIX"/>
      <node id="node734"/>
      <node id="node735" label="96_KU115_ADMIX"/>
      <node id="node736" label="358_ARC_10086_ADMIX"/>
      <node id="node741"/>
      <node id="node742"/>
      <node id="node743"/>
      <node id="node744" label="174_AZUCENA_TRJ"/>
      <node id="node745" label="AZUCENA"/>
      <node id="node748" label="274_Padi_Pagalong_TRJ"/>
      <node id="node751" label="THATUWEL"/>
      <node id="node758" label="308_Llanero_501_TRJ"/>
      <node id="node761"/>
      <node id="node762"/>
      <node id="node763"/>
      <node id="node764"/>
      <node id="node765"/>
      <node id="node766"/>
      <node id="node767"/>
      <node id="node768"/>
      <node id="node769"/>
      <node id="node770"/>
      <node id="node771" label="14_BASMATI_217_TRJ"/>
      <node id="node772" label="111_N_22_TRJ"/>
      <node id="node775"/>
      <node id="node776" label="89_KHAO_HAWM_TRJ"/>
      <node id="node777" label="199_Mojito_Colorado_TRJ"/>
      <node id="node782" label="22_CAAWAFORTUNA_6_103_15_TRJ"/>
      <node id="node785" label="310_R_101_TRJ"/>
      <node id="node788"/>
      <node id="node789"/>
      <node id="node790"/>
      <node id="node791"/>
      <node id="node792" label="54_FORTUNA_TRJ"/>
      <node id="node793" label="176_583_TRJ"/>
      <node id="node796" label="149_SINAGUING_TRJ"/>
      <node id="node799" label="188_Coppocina_TRJ"/>
      <node id="node802"/>
      <node id="node803"/>
      <node id="node804" label="140_SATURN_ADMIX"/>
      <node id="node805" label="150_SULTANI_TRJ"/>
      <node id="node808" label="389_CI_11011_ADMIX"/>
      <node id="node815"/>
      <node id="node816"/>
      <node id="node817" label="37_CUBA_65_TRJ"/>
      <node id="node818" label="391_DELLA_TRJ"/>
      <node id="node821"/>
      <node id="node822"/>
      <node id="node823"/>
      <node id="node824"/>
      <node id="node825"/>
      <node id="node826" label="101_LEMONT_TRJ"/>
      <node id="node827" label="167_B6616A4_22_Bk_5_4_TRJ"/>
      <node id="node830" label="139_S4542A3_49B_2B12_TRJ"/>
      <node id="node833" label="190_DELREX_TRJ"/>
      <node id="node836" label="187_C57_5043_TRJ"/>
      <node id="node839"/>
      <node id="node840" label="147_SINAMPAGA_SELECTION_TRJ"/>
      <node id="node841" label="214_WC_4419_TRJ"/>
      <node id="node850"/>
      <node id="node851"/>
      <node id="node852"/>
      <node id="node853"/>
      <node id="node854" label="98_L_202_TRJ"/>
      <node id="node855" label="396_COCODRIE_TRJ"/>
      <node id="node858" label="397_CYBONNET_TRJ"/>
      <node id="node861" label="218_PI_298967_1_ADMIX"/>
      <node id="node864" label="217_YRL_1_ADMIX"/>
      <node id="node869" label="170_WELLS_TRJ"/>
      <node id="node872" label="198_LEAH_TRJ"/>
      <node id="node875"/>
      <node id="node876"/>
      <node id="node877"/>
      <node id="node878" label="60_GOTAK_GATIK_ADMIX"/>
      <node id="node879" label="253_Guineandao_ADMIX"/>
      <node id="node882" label="237_ESTRELA_ADMIX"/>
      <node id="node885" label="388_NORTAI_ADMIX"/>
      <node id="node892"/>
      <node id="node893"/>
      <node id="node894"/>
      <node id="node895" label="211_Tokyo_Shino_Mochi_ADMIX"/>
      <node id="node896" label="367_SANBYANG_DAEME_ADMIX"/>
      <node id="node899" label="226_IRAT_44_TRJ"/>
      <node id="node902" label="364_RIKUTO_NORIN_21_ADMIX"/>
      <node id="node907"/>
      <node id="node908" label="286_IITA_135_TRJ"/>
      <node id="node909"/>
      <node id="node910" label="387_M_202_ADMIX"/>
      <node id="node911" label="M_202"/>
      <node id="node918" label="251_H256_76_1_1_1_TRJ"/>
      <node id="node923" label="244_ARABI_ADMIX"/>
      <node id="node926"/>
      <node id="node927" label="75_JAMBU_TRJ"/>
      <node id="node928" label="122_PADI_KASALLE_TRJ"/>
      <node id="node933" label="335_OKSHITMAYIN_ADMIX"/>
      <node id="node936"/>
      <node id="node937"/>
      <node id="node938"/>
      <node id="node939"/>
      <node id="node940"/>
      <node id="node941"/>
      <node id="node942"/>
      <node id="node943"/>
      <node id="node944"/>
      <node id="node945" label="5_ARC_10177_AUS"/>
      <node id="node946"/>
      <node id="node947"/>
      <node id="node948" label="45_DOM_SOFID_AROMATIC"/>
      <node id="node949" label="191_Dom_Zard_AROMATIC"/>
      <node id="node952"/>
      <node id="node953" label="93_KITRANA_508_AROMATIC"/>
      <node id="node954" label="DOM_SUFID"/>
      <node id="node961" label="373_LAMBAYEQUE_1_AROMATIC"/>
      <node id="node964"/>
      <node id="node965" label="16_BICO_BRANCO_AROMATIC"/>
      <node id="node966" label="53_FIROOZ_AROMATIC"/>
      <node id="node971"/>
      <node id="node972" label="160_TCHAMPA_AROMATIC"/>
      <node id="node973" label="221_Sadri_Belyi_AROMATIC"/>
      <node id="node978"/>
      <node id="node979" label="12_BASMATI_AROMATIC"/>
      <node id="node980" label="112_N12_AROMATIC"/>
      <node id="node985" label="124_PANKHARI_203_AROMATIC"/>
      <node id="node988" label="260_205_AROMATIC"/>
      <node id="node991"/>
      <node id="node992"/>
      <node id="node993" label="SUDURU_SAMBA"/>
      <node id="node994" label="THAVALU1"/>
      <node id="node997" label="DURUWEE"/>
      <node id="node1002" label="344_HABIGANJ_BORO_6_ADMIX"/>
      <node id="node1007" label="390_CI_11026_ADMIX"/>
      <node id="node1010" label="278_C1_6_5_3_ADMIX"/>
      <node id="node1013" label="194_HG_24_ADMIX"/>
      <node id="node1016"/>
      <node id="node1017"/>
      <node id="node1018" label="80_K_65_ADMIX"/>
      <node id="node1019" label="272_923_ADMIX"/>
      <node id="node1022" label="340_BERENJ_ADMIX"/>
      <node id="node1027" label="294_SL_22_613_ADMIX"/>
      <node id="node1030"/>
      <node id="node1031"/>
      <node id="node1032"/>
      <node id="node1033"/>
      <node id="node1034"/>
      <node id="node1035"/>
      <node id="node1036"/>
      <node id="node1037"/>
      <node id="node1038"/>
      <node id="node1039"/>
      <node id="node1040" label="4_AI_CHIAO_HONG_IND"/>
      <node id="node1041" label="105_MEHR_AUS"/>
      <node id="node1044"/>
      <node id="node1045" label="6_ARC_10352_AROMATIC"/>
      <node id="node1046" label="88_KHAO_GAEW_AUS"/>
      <node id="node1051" label="178_ARC_6578_AUS"/>
      <node id="node1054" label="357_9524_AUS"/>
      <node id="node1057" label="276_Kaukau_AUS"/>
      <node id="node1060"/>
      <node id="node1061"/>
      <node id="node1062"/>
      <node id="node1063" label="44_DHALA_SHAITTA_AUS"/>
      <node id="node1064" label="316_DD_62_AUS"/>
      <node id="node1067" label="326_Ghorbhai_AUS"/>
      <node id="node1070" label="323_DNJ_140_AUS"/>
      <node id="node1075"/>
      <node id="node1076"/>
      <node id="node1077"/>
      <node id="node1078"/>
      <node id="node1079"/>
      <node id="node1080"/>
      <node id="node1081" label="13_BASMATI_1_AUS"/>
      <node id="node1082" label="262_Halwa_Gose_Red_AUS"/>
      <node id="node1085"/>
      <node id="node1086"/>
      <node id="node1087"/>
      <node id="node1088"/>
      <node id="node1089" label="78_JHONA_349_AUS"/>
      <node id="node1090" label="341_SHIRKATI_AUS"/>
      <node id="node1093" label="346_KARKATI_87_AUS"/>
      <node id="node1096" label="370_COARSE_AUS"/>
      <node id="node1099" label="371_SANTHI_SUFAID_AUS"/>
      <node id="node1104"/>
      <node id="node1105" label="131_PHUDUGEY_AUS"/>
      <node id="node1106"/>
      <node id="node1107" label="261_Shim_Balte_AUS"/>
      <node id="node1108" label="369_SATHI_AUS"/>
      <node id="node1115"/>
      <node id="node1116"/>
      <node id="node1117"/>
      <node id="node1118"/>
      <node id="node1119" label="33_CHUAN_4_AUS"/>
      <node id="node1120" label="N_22"/>
      <node id="node1123" label="246_Saraya_AUS"/>
      <node id="node1126" label="58_GHATI_KAMMA_NANGARHAR_AUS"/>
      <node id="node1129"/>
      <node id="node1130"/>
      <node id="node1131" label="81_KALAMKATI_AUS"/>
      <node id="node1132" label="153_T26_AUS"/>
      <node id="node1135"/>
      <node id="node1136" label="152_T_1_AUS"/>
      <node id="node1137" label="372_SUFAID_AUS"/>
      <node id="node1146"/>
      <node id="node1147"/>
      <node id="node1148"/>
      <node id="node1149"/>
      <node id="node1150" label="19_BLACK_GORA_AUS"/>
      <node id="node1151"/>
      <node id="node1152"/>
      <node id="node1153" label="50_DZ78_AUS"/>
      <node id="node1154"/>
      <node id="node1155" label="317_DJ_123_AUS"/>
      <node id="node1156" label="345_DZ_193_AUS"/>
      <node id="node1161"/>
      <node id="node1162" label="312_ASWINA_330_AUS"/>
      <node id="node1163" label="331_Khao_Tot_Long_227_AUS"/>
      <node id="node1170"/>
      <node id="node1171"/>
      <node id="node1172" label="228_CA_902B21_AUS"/>
      <node id="node1173" label="DULAR"/>
      <node id="node1176"/>
      <node id="node1177" label="327_Goria_AUS"/>
      <node id="node1178" label="329_Kachilon_AUS"/>
      <node id="node1185" label="353_ARC_10376_AUS"/>
      <node id="node1188"/>
      <node id="node1189"/>
      <node id="node1190"/>
      <node id="node1191"/>
      <node id="node1192" label="314_CTG_1516_AUS"/>
      <node id="node1193" label="322_DM_59_AUS"/>
      <node id="node1196" label="359_SURJAMKUHI_AUS"/>
      <node id="node1199"/>
      <node id="node1200"/>
      <node id="node1201" label="318_DJ_24_AUS"/>
      <node id="node1202" label="319_DK_12_AUS"/>
      <node id="node1205"/>
      <node id="node1206" label="321_DM_56_AUS"/>
      <node id="node1207" label="324_DV_123_AUS"/>
      <node id="node1214"/>
      <node id="node1215" label="336_PAUNG_MALAUNG_AUS"/>
      <node id="node1216" label="360_PTB_30_AUS"/>
      <node id="node1225"/>
      <node id="node1226"/>
      <node id="node1227"/>
      <node id="node1228"/>
      <node id="node1229"/>
      <node id="node1230" label="18_BJ_1_AUS"/>
      <node id="node1231" label="328_Jamir_AUS"/>
      <node id="node1234"/>
      <node id="node1235" label="49_DV85_AUS"/>
      <node id="node1236" label="320_DM_43_AUS"/>
      <node id="node1241"/>
      <node id="node1242" label="FR_13_A"/>
      <node id="node1243" label="RAYADA"/>
      <node id="node1248" label="85_KASALATH_AUS"/>
      <node id="node1251"/>
      <node id="node1252" label="200_P_737_AUS"/>
      <node id="node1253"/>
      <node id="node1254"/>
      <node id="node1255" label="330_Khao_Pahk_Maw_AUS"/>
      <node id="node1256"/>
      <node id="node1257"/>
      <node id="node1258"/>
      <node id="node1259" label="ARNOLISWEE"/>
      <node id="node1260" label="AL_WEE"/>
      <node id="node1263"/>
      <node id="node1264"/>
      <node id="node1265" label="DURU_WEE_RED"/>
      <node id="node1266" label="HEENATI2"/>
      <node id="node1269"/>
      <node id="node1270"/>
      <node id="node1271" label="KURULUWEE"/>
      <node id="node1272" label="KURUBALAWEE"/>
      <node id="node1275" label="ANDIKULAN"/>
      <node id="node1282" label="PANNITI"/>
      <node id="node1287"/>
      <node id="node1288"/>
      <node id="node1289" label="378_KALUBALA_VEE_AUS"/>
      <node id="node1290"/>
      <node id="node1291"/>
      <node id="node1292"/>
      <node id="node1293" label="KALUBALAWEE"/>
      <node id="node1294" label="THAHANALA"/>
      <node id="node1297" label="WEDA_HEENATI2"/>
      <node id="node1300" label="MADAKALAPUWEE_MONERAGALA"/>
      <node id="node1305" label="HEENATI1"/>
      <node id="node1318" label="39_DA16_ADMIX"/>
      <node id="node1321"/>
      <node id="node1322" label="RATH_RANPODIWEE"/>
      <node id="node1323" label="ILLUPAIPU_SAMBA"/>
      <node id="node1328"/>
      <node id="node1329"/>
      <node id="node1330" label="166_TSIPALA_421_ADMIX"/>
      <node id="node1331"/>
      <node id="node1332" label="168_VARY_VATO_426_ADMIX"/>
      <node id="node1333" label="206_ROJOFOTSY_738_ADMIX"/>
      <node id="node1338"/>
      <node id="node1339"/>
      <node id="node1340" label="227_Riz_Local_ADMIX"/>
      <node id="node1341" label="293_TOg_7178_ADMIX"/>
      <node id="node1344" label="259_Sadri_Tor_Misri_ADMIX"/>
      <node id="node1353" label="148_SINTANE_DIOFOR_IND"/>
      <node id="node1356"/>
      <node id="node1357"/>
      <node id="node1358" label="DIK_WEE"/>
      <node id="node1359" label="PUSHPARAGA"/>
      <node id="node1362" label="ASWINA"/>
      <node id="node1367"/>
      <node id="node1368"/>
      <node id="node1369"/>
      <node id="node1370"/>
      <node id="node1371"/>
      <node id="node1372"/>
      <node id="node1373"/>
      <node id="node1374"/>
      <node id="node1375"/>
      <node id="node1376"/>
      <node id="node1377"/>
      <node id="node1378"/>
      <node id="node1379" label="3_AICHI_ASAHI_0.0506632"/>
      <node id="node1380" label="339_Yodanya_IND"/>
      <node id="node1383"/>
      <node id="node1384" label="125_PAO_TOU_HUNG_IND"/>
      <node id="node1385" label="203_RADIN_EBOS_33_IND"/>
      <node id="node1390"/>
      <node id="node1391"/>
      <node id="node1392"/>
      <node id="node1393"/>
      <node id="node1394" label="137_RTS14_IND"/>
      <node id="node1395" label="255_Pai_Hok_Glutinous_IND"/>
      <node id="node1398" label="235_Sze_Guen_Zim_IND"/>
      <node id="node1401"/>
      <node id="node1402"/>
      <node id="node1403" label="222_Paraiba_Chines_Nova_IND"/>
      <node id="node1404" label="349_CHANG_CHANG_HSU_TAO_IND"/>
      <node id="node1407" label="356_JC_117_IND"/>
      <node id="node1412"/>
      <node id="node1413"/>
      <node id="node1414"/>
      <node id="node1415" label="172_ZHENSHAN_2_IND"/>
      <node id="node1416" label="ZHENSHAN.97"/>
      <node id="node1419" label="209_Tchibanga_IND"/>
      <node id="node1422"/>
      <node id="node1423" label="231_HUNAN_EARLY_DWARF_NO._3_IND"/>
      <node id="node1424"/>
      <node id="node1425" label="234_Aijiaonante_IND"/>
      <node id="node1426"/>
      <node id="node1427" label="299_SML_242_IND"/>
      <node id="node1428" label="348_CHINA_1039_IND"/>
      <node id="node1441" label="61_GUAN_YIN_TSAN_IND"/>
      <node id="node1444"/>
      <node id="node1445" label="189_Criollo_La_Fria_IND"/>
      <node id="node1446" label="325_EMATA_A_16_34_IND"/>
      <node id="node1451" label="385_NIRA_IND"/>
      <node id="node1454"/>
      <node id="node1455"/>
      <node id="node1456"/>
      <node id="node1457" label="43_DEE_GEO_WOO_GEN_IND"/>
      <node id="node1458" label="332_KPF_16_ADMIX"/>
      <node id="node1461"/>
      <node id="node1462"/>
      <node id="node1463"/>
      <node id="node1464"/>
      <node id="node1465" label="57_GHARIB_IND"/>
      <node id="node1466" label="123_PAGAIYAHAN_IND"/>
      <node id="node1469" label="129_PEH_KUH_IND"/>
      <node id="node1472" label="130_PEH_KUH_TSAO_TU_IND"/>
      <node id="node1475"/>
      <node id="node1476"/>
      <node id="node1477" label="90_KIANG_CHOU_CHIU_IND"/>
      <node id="node1478" label="117_O_LUEN_CHEUNG_IND"/>
      <node id="node1481"/>
      <node id="node1482" label="156_TAICHUNG_NATIVE_1_IND"/>
      <node id="node1483" label="TAIWAN"/>
      <node id="node1492"/>
      <node id="node1493" label="68_I_GEO_TZE_ADMIX"/>
      <node id="node1494" label="337_Sabharaj_IND"/>
      <node id="node1501" label="315_DAWEBYAN_IND"/>
      <node id="node1504" label="208_SLO_17_IND"/>
      <node id="node1507"/>
      <node id="node1508" label="MAHAGODA_AL"/>
      <node id="node1509" label="SADU.CHO"/>
      <node id="node1514"/>
      <node id="node1515"/>
      <node id="node1516"/>
      <node id="node1517"/>
      <node id="node1518"/>
      <node id="node1519" label="21_BYAKKOKU_Y_5006_SELN_IND"/>
      <node id="node1520" label="97_KUN_MIN_TSIEH_HUNAN_IND"/>
      <node id="node1523"/>
      <node id="node1524" label="66_HSIA_CHIOH_KEH_TU_IND"/>
      <node id="node1525" label="146_SHUANG_CHIANG_IND"/>
      <node id="node1530"/>
      <node id="node1531"/>
      <node id="node1532"/>
      <node id="node1533" label="30_CHIEM_CHANH_IND"/>
      <node id="node1534" label="163_TADUCAN_IND"/>
      <node id="node1537" label="142_SHAI_KUH_IND"/>
      <node id="node1540" label="159_TAM_CAU_9A_IND"/>
      <node id="node1545"/>
      <node id="node1546" label="29_CHAU_IND"/>
      <node id="node1547" label="141_SERATOES_HARI_IND"/>
      <node id="node1552"/>
      <node id="node1553"/>
      <node id="node1554"/>
      <node id="node1555"/>
      <node id="node1556" label="126_PAPPAKU_IND"/>
      <node id="node1557"/>
      <node id="node1558" label="254_HON_CHIM_IND"/>
      <node id="node1559" label="304_519_IND"/>
      <node id="node1564" label="145_SHORT_GRAIN_IND"/>
      <node id="node1567" label="196_JM70_IND"/>
      <node id="node1570"/>
      <node id="node1571"/>
      <node id="node1572" label="HAM_ALE_WEE"/>
      <node id="node1573" label="ALE_WEE"/>
      <node id="node1576" label="ALEWEE"/>
      <node id="node1585"/>
      <node id="node1586"/>
      <node id="node1587"/>
      <node id="node1588"/>
      <node id="node1589"/>
      <node id="node1590"/>
      <node id="node1591" label="17_BINULAWAN_IND"/>
      <node id="node1592"/>
      <node id="node1593"/>
      <node id="node1594" label="72_IR_8_IND"/>
      <node id="node1595"/>
      <node id="node1596" label="76_JAYA_IND"/>
      <node id="node1597" label="RATAWEE1"/>
      <node id="node1602" label="74_IRGA_409_IND"/>
      <node id="node1607" label="119_ORYZICA_LLANOS_5_IND"/>
      <node id="node1610"/>
      <node id="node1611"/>
      <node id="node1612"/>
      <node id="node1613" label="71_IR_36_IND"/>
      <node id="node1614" label="269_Sundensis_IND"/>
      <node id="node1617" label="102_LEUNG_PRATEW_IND"/>
      <node id="node1620"/>
      <node id="node1621" label="IR_64_21"/>
      <node id="node1622" label="SANHUANGZHAN"/>
      <node id="node1629" label="284_IR_44595_IND"/>
      <node id="node1632"/>
      <node id="node1633" label="171_ZHE_733_IND"/>
      <node id="node1634" label="241_ECIA76_S89_1_IND"/>
      <node id="node1639"/>
      <node id="node1640" label="161_TEQING_IND"/>
      <node id="node1641" label="SWARNA"/>
      <node id="node1650"/>
      <node id="node1651" label="11_BAGHLANI_NANGARHAR_TEJ"/>
      <node id="node1652"/>
      <node id="node1653"/>
      <node id="node1654"/>
      <node id="node1655"/>
      <node id="node1656"/>
      <node id="node1657" label="106_MING_HUI_IND"/>
      <node id="node1658" label="MINGHUI_63"/>
      <node id="node1661" label="207_SIGADIS_IND"/>
      <node id="node1664"/>
      <node id="node1665" label="132_RATHUWEE_IND"/>
      <node id="node1666" label="313_BR24_IND"/>
      <node id="node1671" label="BW288_2"/>
      <node id="node1674" label="SEDUKKAN_SAMBA"/>
      <node id="node1679"/>
      <node id="node1680"/>
      <node id="node1681"/>
      <node id="node1682"/>
      <node id="node1683"/>
      <node id="node1684"/>
      <node id="node1685"/>
      <node id="node1686"/>
      <node id="node1687" label="34_CO_25_IND"/>
      <node id="node1688"/>
      <node id="node1689" label="35_CO18_IND"/>
      <node id="node1690" label="138_RTS4_IND"/>
      <node id="node1695" label="162_TKM6_IND"/>
      <node id="node1698" label="POKKALI"/>
      <node id="node1701"/>
      <node id="node1702"/>
      <node id="node1703" label="77_JC149_IND"/>
      <node id="node1704" label="110_MUDGO_IND"/>
      <node id="node1707" label="109_MTU9_IND"/>
      <node id="node1712"/>
      <node id="node1713"/>
      <node id="node1714"/>
      <node id="node1715"/>
      <node id="node1716"/>
      <node id="node1717"/>
      <node id="node1718"/>
      <node id="node1719"/>
      <node id="node1720"/>
      <node id="node1721"/>
      <node id="node1722" label="THAVALU2"/>
      <node id="node1723" label="RATATHAWALU"/>
      <node id="node1726" label="RATA_THAVALU"/>
      <node id="node1729" label="SUDU_MADA_THAVALU"/>
      <node id="node1732" label="GAMBADAWEE"/>
      <node id="node1735" label="HAL_AL"/>
      <node id="node1738"/>
      <node id="node1739"/>
      <node id="node1740"/>
      <node id="node1741" label="BATA_POLA_EL"/>
      <node id="node1742" label="BALA_KAHARAMANA"/>
      <node id="node1745" label="LUMBINI2"/>
      <node id="node1748" label="HORANA_MAWEE"/>
      <node id="node1753"/>
      <node id="node1754"/>
      <node id="node1755"/>
      <node id="node1756" label="BADHIWEE"/>
      <node id="node1757"/>
      <node id="node1758" label="RAMBUTTANWEE"/>
      <node id="node1759" label="KAHATA_SAMBA2"/>
      <node id="node1764"/>
      <node id="node1765"/>
      <node id="node1766"/>
      <node id="node1767"/>
      <node id="node1768"/>
      <node id="node1769" label="WEDA_HEENATI1"/>
      <node id="node1770" label="KOLANATHIWEE"/>
      <node id="node1773" label="TISSA_WEE"/>
      <node id="node1776"/>
      <node id="node1777" label="MATARAWEE"/>
      <node id="node1778"/>
      <node id="node1779"/>
      <node id="node1780" label="LUMBINI1"/>
      <node id="node1781" label="HEENDIKWEE2"/>
      <node id="node1784" label="RUWANRATHRAN"/>
      <node id="node1791"/>
      <node id="node1792"/>
      <node id="node1793" label="RATHUWEE"/>
      <node id="node1794" label="PANDURU_WEE"/>
      <node id="node1797" label="INGRISI_WEE"/>
      <node id="node1802"/>
      <node id="node1803"/>
      <node id="node1804"/>
      <node id="node1805"/>
      <node id="node1806" label="MATHOLUWA"/>
      <node id="node1807" label="KATHARAMANA"/>
      <node id="node1810"/>
      <node id="node1811" label="BATHIRATAWEE"/>
      <node id="node1812" label="MOLLIGODA"/>
      <node id="node1817" label="KOTTAMALLI"/>
      <node id="node1820"/>
      <node id="node1821" label="MADOLUWA"/>
      <node id="node1822"/>
      <node id="node1823" label="RATHKARA"/>
      <node id="node1824" label="RATHU_WEE"/>
      <node id="node1835"/>
      <node id="node1836"/>
      <node id="node1837"/>
      <node id="node1838"/>
      <node id="node1839"/>
      <node id="node1840"/>
      <node id="node1841"/>
      <node id="node1842" label="MOROGALLAWEE"/>
      <node id="node1843" label="MADAEL"/>
      <node id="node1846"/>
      <node id="node1847" label="BATAPOLAWEE"/>
      <node id="node1848" label="KAHATAWEE_SMALL_GRAIN"/>
      <node id="node1853" label="ALAKU_SAMBA"/>
      <node id="node1856" label="HEENDIKWEE1"/>
      <node id="node1859"/>
      <node id="node1860" label="KALU_GIRES"/>
      <node id="node1861" label="RATAWEE2"/>
      <node id="node1866" label="GALPAWEE"/>
      <node id="node1869" label="KAHATA_SAMBA1"/>
      <node id="node1876"/>
      <node id="node1877"/>
      <node id="node1878"/>
      <node id="node1879"/>
      <node id="node1880"/>
      <node id="node1881" label="KALU_BALAWEE"/>
      <node id="node1882" label="WANNI_DAHANALA"/>
      <node id="node1885"/>
      <node id="node1886" label="MOOTHUKIRIEL"/>
      <node id="node1887" label="KARUPPU_SEENADHI"/>
      <node id="node1892" label="MADURU_SAMBA"/>
      <node id="node1895"/>
      <node id="node1896"/>
      <node id="node1897"/>
      <node id="node1898" label="GAMBODA"/>
      <node id="node1899" label="KALUKUDA"/>
      <node id="node1902" label="HAL_AL"/>
      <node id="node1905"/>
      <node id="node1906" label="KIRIBATHA"/>
      <node id="node1907"/>
      <node id="node1908"/>
      <node id="node1909" label="DAMPOTAWEE"/>
      <node id="node1910" label="HONDARAWALA2"/>
      <node id="node1913" label="HALELIYA"/>
      <node id="node1922"/>
      <node id="node1923" label="MENIKWEE"/>
      <node id="node1924" label="SUDUBALAWEE"/>
      <node id="node1931" label="MAHARATAWEE"/>
      <node id="node1934"/>
      <node id="node1935"/>
      <node id="node1936"/>
      <node id="node1937" label="CHITHIRA_KALI"/>
      <node id="node1938"/>
      <node id="node1939"/>
      <node id="node1940" label="MUTHUSAMBA"/>
      <node id="node1941" label="KURUWEE"/>
      <node id="node1944" label="RANKIRI"/>
      <node id="node1949" label="HONDARAWALA1"/>
      <node id="node1952"/>
      <node id="node1953"/>
      <node id="node1954"/>
      <node id="node1955"/>
      <node id="node1956"/>
      <node id="node1957" label="NIYAN_WEE1"/>
      <node id="node1958" label="PODI_NIYAN_WEE"/>
      <node id="node1961"/>
      <node id="node1962" label="NIYAN_WEE2"/>
      <node id="node1963" label="NIYAN_WEE3"/>
      <node id="node1968"/>
      <node id="node1969"/>
      <node id="node1970"/>
      <node id="node1971"/>
      <node id="node1972"/>
      <node id="node1973" label="KARUPPAN"/>
      <node id="node1974" label="PERIYA_KARUPPAN"/>
      <node id="node1977" label="MODDAI_KARUPPAN"/>
      <node id="node1980"/>
      <node id="node1981" label="VELLAI"/>
      <node id="node1982" label="KALUNDAI"/>
      <node id="node1987"/>
      <node id="node1988"/>
      <node id="node1989" label="PODIWEE"/>
      <node id="node1990" label="SARALI"/>
      <node id="node1993"/>
      <node id="node1994" label="SINNAVELLAI"/>
      <node id="node1995" label="RANGAMODAN"/>
      <node id="node2002"/>
      <node id="node2003"/>
      <node id="node2004" label="PERIYAVELLAI"/>
      <node id="node2005" label="KAL_VELLAI"/>
      <node id="node2008" label="PERIYA_SIVAPPU"/>
      <node id="node2015" label="KIRINARAN"/>
      <node id="node2018" label="ALAGUSAMBA"/>
      <node id="node2027"/>
      <node id="node2028" label="AKURAMBODA"/>
      <node id="node2029" label="AHAMBA"/>
      <node id="node2034"/>
      <node id="node2035"/>
      <node id="node2036"/>
      <node id="node2037"/>
      <node id="node2038" label="PUKURU_SAMBA"/>
      <node id="node2039"/>
      <node id="node2040" label="POKKURU_SAMBA"/>
      <node id="node2041"/>
      <node id="node2042" label="BATAPALA"/>
      <node id="node2043" label="SUDU_MURUNGA"/>
      <node id="node2050" label="YAKADAWEE"/>
      <node id="node2053"/>
      <node id="node2054" label="MA_GODA_AL"/>
      <node id="node2055"/>
      <node id="node2056"/>
      <node id="node2057" label="SULAI"/>
      <node id="node2058" label="HEENDIKWEE3"/>
      <node id="node2061" label="DIKWEE"/>
      <node id="node2068"/>
      <node id="node2069"/>
      <node id="node2070"/>
      <node id="node2071" label="BW100"/>
      <node id="node2072" label="MAHABATHAN"/>
      <node id="node2075" label="BG12_1"/>
      <node id="node2078"/>
      <node id="node2079"/>
      <node id="node2080"/>
      <node id="node2081" label="BALAMAWEE"/>
      <node id="node2082"/>
      <node id="node2083" label="RATHU_HEENATI"/>
      <node id="node2084"/>
      <node id="node2085" label="VELLAI_ILLANKALI"/>
      <node id="node2086" label="MUDUKIRIEL"/>
      <node id="node2093" label="KOTHTHAMALLI_SAMBA"/>
      <node id="node2096"/>
      <node id="node2097" label="MUTHU_SAMBA"/>
      <node id="node2098" label="SUDU_HONDARAWALA"/>
      <node id="node2109"/>
      <node id="node2110"/>
      <node id="node2111" label="136_RTS12_IND"/>
      <node id="node2112" label="298_LD_24_IND"/>
      <node id="node2115" label="252_Djimoron_IND"/>
      <edge id="edge42" length="0.0160925" source="node39" target="node40"/>
      <edge id="edge43" length="0.0176153" source="node39" target="node41"/>
      <edge id="edge45" length="0.0116634" source="node38" target="node39"/>
      <edge id="edge46" length="0.0295351" source="node38" target="node44"/>
      <edge id="edge48" length="0.0137256" source="node37" target="node38"/>
      <edge id="edge49" length="0.0330909" source="node37" target="node47"/>
      <edge id="edge51" length="0.0064677" source="node36" target="node37"/>
      <edge id="edge52" length="0.0469031" source="node36" target="node50"/>
      <edge id="edge58" length="0.0317511" source="node55" target="node56"/>
      <edge id="edge59" length="0.0394099" source="node55" target="node57"/>
      <edge id="edge65" length="0.0195628" source="node62" target="node63"/>
      <edge id="edge66" length="0.0291264" source="node62" target="node64"/>
      <edge id="edge67" length="0.0498088" source="node60" target="node61"/>
      <edge id="edge68" length="0.0101163" source="node60" target="node62"/>
      <edge id="edge69" length="0.0031316" source="node54" target="node55"/>
      <edge id="edge70" length="0.0010819" source="node54" target="node60"/>
      <edge id="edge76" length="0.0451493" source="node73" target="node74"/>
      <edge id="edge77" length="0.0372477" source="node73" target="node75"/>
      <edge id="edge79" length="0.0082938" source="node72" target="node73"/>
      <edge id="edge80" length="0.0666126" source="node72" target="node78"/>
      <edge id="edge82" length="0.0078526" source="node71" target="node72"/>
      <edge id="edge83" length="0.0427092" source="node71" target="node81"/>
      <edge id="edge84" length="0.0118823" source="node53" target="node54"/>
      <edge id="edge85" length="0.0033331" source="node53" target="node71"/>
      <edge id="edge86" length="0.0040366" source="node35" target="node36"/>
      <edge id="edge87" length="0.0035418" source="node35" target="node53"/>
      <edge id="edge91" length="0.0703468" source="node88" target="node89"/>
      <edge id="edge92" length="0.0644847" source="node88" target="node90"/>
      <edge id="edge93" length="0.0073362" source="node34" target="node35"/>
      <edge id="edge94" length="0.0035048" source="node34" target="node88"/>
      <edge id="edge98" length="0.0538557" source="node95" target="node96"/>
      <edge id="edge99" length="0.0360319" source="node95" target="node97"/>
      <edge id="edge100" length="0.0041107" source="node33" target="node34"/>
      <edge id="edge101" length="0.0205264" source="node33" target="node95"/>
      <edge id="edge103" length="0.0075413" source="node32" target="node33"/>
      <edge id="edge104" length="0.0603133" source="node32" target="node102"/>
      <edge id="edge109" length="0.0511772" source="node106" target="node107"/>
      <edge id="edge110" length="0.0649277" source="node106" target="node108"/>
      <edge id="edge112" length="0.0098577" source="node105" target="node106"/>
      <edge id="edge113" length="0.1043745" source="node105" target="node111"/>
      <edge id="edge114" length="0.0115628" source="node31" target="node32"/>
      <edge id="edge115" length="0.02111" source="node31" target="node105"/>
      <edge id="edge130" length="0.0276283" source="node127" target="node128"/>
      <edge id="edge131" length="0.0397875" source="node127" target="node129"/>
      <edge id="edge136" length="0.0243503" source="node133" target="node134"/>
      <edge id="edge137" length="0.0280841" source="node133" target="node135"/>
      <edge id="edge139" length="0.0110289" source="node132" target="node133"/>
      <edge id="edge140" length="0.0376602" source="node132" target="node138"/>
      <edge id="edge141" length="0.015868" source="node126" target="node127"/>
      <edge id="edge142" length="0.004263" source="node126" target="node132"/>
      <edge id="edge146" length="0.0398371" source="node143" target="node144"/>
      <edge id="edge147" length="0.0463052" source="node143" target="node145"/>
      <edge id="edge148" length="0.004114" source="node125" target="node126"/>
      <edge id="edge149" length="0.0068879" source="node125" target="node143"/>
      <edge id="edge164" length="0.0107353" source="node161" target="node162"/>
      <edge id="edge165" length="0.0079913" source="node161" target="node163"/>
      <edge id="edge166" length="0.0094619" source="node159" target="node160"/>
      <edge id="edge167" length="0.0017741" source="node159" target="node161"/>
      <edge id="edge169" length="0.006329" source="node158" target="node159"/>
      <edge id="edge170" length="0.0161429" source="node158" target="node168"/>
      <edge id="edge174" length="0.019204" source="node171" target="node172"/>
      <edge id="edge175" length="0.0294851" source="node171" target="node173"/>
      <edge id="edge176" length="0.0034374" source="node157" target="node158"/>
      <edge id="edge177" length="0.0068622" source="node157" target="node171"/>
      <edge id="edge185" length="0.0012496" source="node182" target="node183"/>
      <edge id="edge186" length="0.0024957" source="node182" target="node184"/>
      <edge id="edge188" length="0.0122446" source="node181" target="node182"/>
      <edge id="edge189" length="0.017718" source="node181" target="node187"/>
      <edge id="edge190" length="0.0232193" source="node179" target="node180"/>
      <edge id="edge191" length="0.0067432" source="node179" target="node181"/>
      <edge id="edge193" length="0.0052793" source="node178" target="node179"/>
      <edge id="edge194" length="0.0171926" source="node178" target="node192"/>
      <edge id="edge195" length="0.001648" source="node156" target="node157"/>
      <edge id="edge196" length="0.0037359" source="node156" target="node178"/>
      <edge id="edge201" length="0.019686" source="node198" target="node199"/>
      <edge id="edge202" length="0.0177672" source="node198" target="node200"/>
      <edge id="edge204" length="0.0067345" source="node197" target="node198"/>
      <edge id="edge205" length="0.0307186" source="node197" target="node203"/>
      <edge id="edge206" length="0.0017299" source="node155" target="node156"/>
      <edge id="edge207" length="0.0037125" source="node155" target="node197"/>
      <edge id="edge211" length="0.032715" source="node208" target="node209"/>
      <edge id="edge212" length="0.0272101" source="node208" target="node210"/>
      <edge id="edge213" length="0.0048683" source="node154" target="node155"/>
      <edge id="edge214" length="0.005285" source="node154" target="node208"/>
      <edge id="edge218" length="0.0313886" source="node215" target="node216"/>
      <edge id="edge219" length="0.0247912" source="node215" target="node217"/>
      <edge id="edge220" length="0.0049231" source="node153" target="node154"/>
      <edge id="edge221" length="0.0061812" source="node153" target="node215"/>
      <edge id="edge226" length="0.0383528" source="node223" target="node224"/>
      <edge id="edge227" length="0.0253176" source="node223" target="node225"/>
      <edge id="edge229" length="0.0098362" source="node222" target="node223"/>
      <edge id="edge230" length="0.0388529" source="node222" target="node228"/>
      <edge id="edge231" length="0.0028025" source="node152" target="node153"/>
      <edge id="edge232" length="0.002318" source="node152" target="node222"/>
      <edge id="edge234" length="0.0025043" source="node151" target="node152"/>
      <edge id="edge235" length="0.0281422" source="node151" target="node233"/>
      <edge id="edge239" length="0.0327905" source="node236" target="node237"/>
      <edge id="edge240" length="0.0383706" source="node236" target="node238"/>
      <edge id="edge241" length="0.0043416" source="node150" target="node151"/>
      <edge id="edge242" length="0.0100252" source="node150" target="node236"/>
      <edge id="edge243" length="0.0014091" source="node124" target="node125"/>
      <edge id="edge244" length="0.0034979" source="node124" target="node150"/>
      <edge id="edge246" length="0.0016257" source="node123" target="node124"/>
      <edge id="edge247" length="0.0386756" source="node123" target="node245"/>
      <edge id="edge249" length="0.0011934" source="node122" target="node123"/>
      <edge id="edge250" length="0.0555103" source="node122" target="node248"/>
      <edge id="edge254" length="0.0428325" source="node251" target="node252"/>
      <edge id="edge255" length="0.0358192" source="node251" target="node253"/>
      <edge id="edge256" length="0.0033133" source="node121" target="node122"/>
      <edge id="edge257" length="0.0137652" source="node121" target="node251"/>
      <edge id="edge261" length="0.0600671" source="node258" target="node259"/>
      <edge id="edge262" length="0.0897457" source="node258" target="node260"/>
      <edge id="edge263" length="0.0025161" source="node120" target="node121"/>
      <edge id="edge264" length="0.0072815" source="node120" target="node258"/>
      <edge id="edge268" length="0.0496214" source="node265" target="node266"/>
      <edge id="edge269" length="0.0515022" source="node265" target="node267"/>
      <edge id="edge270" length="0.009534" source="node119" target="node120"/>
      <edge id="edge271" length="0.0031379" source="node119" target="node265"/>
      <edge id="edge276" length="0.0413206" source="node273" target="node274"/>
      <edge id="edge277" length="0.059803" source="node273" target="node275"/>
      <edge id="edge281" length="0.0518249" source="node278" target="node279"/>
      <edge id="edge282" length="0.0418081" source="node278" target="node280"/>
      <edge id="edge283" length="0.0109816" source="node272" target="node273"/>
      <edge id="edge284" length="0.0161719" source="node272" target="node278"/>
      <edge id="edge285" length="0.0062014" source="node118" target="node119"/>
      <edge id="edge286" length="0.0099411" source="node118" target="node272"/>
      <edge id="edge288" length="0.0057648" source="node117" target="node118"/>
      <edge id="edge289" length="0.0777813" source="node117" target="node287"/>
      <edge id="edge294" length="0.0702188" source="node291" target="node292"/>
      <edge id="edge295" length="0.0646127" source="node291" target="node293"/>
      <edge id="edge297" length="0.0248408" source="node290" target="node291"/>
      <edge id="edge298" length="0.091264" source="node290" target="node296"/>
      <edge id="edge299" length="0.0174346" source="node116" target="node117"/>
      <edge id="edge300" length="0.0101087" source="node116" target="node290"/>
      <edge id="edge301" length="0.0054515" source="node30" target="node31"/>
      <edge id="edge302" length="7.497E-4" source="node30" target="node116"/>
      <edge id="edge313" length="0.0474932" source="node310" target="node311"/>
      <edge id="edge314" length="0.0461398" source="node310" target="node312"/>
      <edge id="edge316" length="0.0221887" source="node309" target="node310"/>
      <edge id="edge317" length="0.0789349" source="node309" target="node315"/>
      <edge id="edge319" length="0.003472" source="node308" target="node309"/>
      <edge id="edge320" length="0.0667528" source="node308" target="node318"/>
      <edge id="edge324" length="0.0750508" source="node321" target="node322"/>
      <edge id="edge325" length="0.0672713" source="node321" target="node323"/>
      <edge id="edge326" length="0.0145483" source="node307" target="node308"/>
      <edge id="edge327" length="0.0058168" source="node307" target="node321"/>
      <edge id="edge329" length="0.0113966" source="node306" target="node307"/>
      <edge id="edge330" length="0.0903122" source="node306" target="node328"/>
      <edge id="edge334" length="0.0946135" source="node331" target="node332"/>
      <edge id="edge335" length="0.0514539" source="node331" target="node333"/>
      <edge id="edge336" length="0.0048355" source="node305" target="node306"/>
      <edge id="edge337" length="0.034783" source="node305" target="node331"/>
      <edge id="edge339" length="0.0054559" source="node304" target="node305"/>
      <edge id="edge340" length="0.1006126" source="node304" target="node338"/>
      <edge id="edge349" length="0.0064239" source="node346" target="node347"/>
      <edge id="edge350" length="0.0048121" source="node346" target="node348"/>
      <edge id="edge351" length="0.0031716" source="node344" target="node345"/>
      <edge id="edge352" length="5.737E-4" source="node344" target="node346"/>
      <edge id="edge353" length="0.0369536" source="node342" target="node343"/>
      <edge id="edge354" length="0.0342074" source="node342" target="node344"/>
      <edge id="edge358" length="0.0497478" source="node355" target="node356"/>
      <edge id="edge359" length="0.0701024" source="node355" target="node357"/>
      <edge id="edge360" length="0.0096274" source="node341" target="node342"/>
      <edge id="edge361" length="0.0072266" source="node341" target="node355"/>
      <edge id="edge362" length="0.006984" source="node303" target="node304"/>
      <edge id="edge363" length="0.0265118" source="node303" target="node341"/>
      <edge id="edge364" length="0.00616" source="node29" target="node30"/>
      <edge id="edge365" length="0.0084916" source="node29" target="node303"/>
      <edge id="edge369" length="0.0477825" source="node366" target="node367"/>
      <edge id="edge370" length="0.0533411" source="node366" target="node368"/>
      <edge id="edge371" length="0.00543" source="node28" target="node29"/>
      <edge id="edge372" length="0.0506515" source="node28" target="node366"/>
      <edge id="edge374" length="0.0058375" source="node27" target="node28"/>
      <edge id="edge375" length="0.0966318" source="node27" target="node373"/>
      <edge id="edge381" length="0.0731036" source="node378" target="node379"/>
      <edge id="edge382" length="0.0804545" source="node378" target="node380"/>
      <edge id="edge384" length="0.0126353" source="node377" target="node378"/>
      <edge id="edge385" length="0.0772523" source="node377" target="node383"/>
      <edge id="edge393" length="0.0187871" source="node390" target="node391"/>
      <edge id="edge394" length="0.0261567" source="node390" target="node392"/>
      <edge id="edge396" length="0.0126053" source="node389" target="node390"/>
      <edge id="edge397" length="0.0211025" source="node389" target="node395"/>
      <edge id="edge399" length="0.0323458" source="node388" target="node389"/>
      <edge id="edge400" length="0.0481786" source="node388" target="node398"/>
      <edge id="edge402" length="0.0164825" source="node387" target="node388"/>
      <edge id="edge403" length="0.0771505" source="node387" target="node401"/>
      <edge id="edge407" length="0.0979812" source="node404" target="node405"/>
      <edge id="edge408" length="0.0555768" source="node404" target="node406"/>
      <edge id="edge409" length="0.0081056" source="node386" target="node387"/>
      <edge id="edge410" length="0.0146004" source="node386" target="node404"/>
      <edge id="edge411" length="0.0130622" source="node376" target="node377"/>
      <edge id="edge412" length="0.0192705" source="node376" target="node386"/>
      <edge id="edge413" length="0.0098178" source="node26" target="node27"/>
      <edge id="edge414" length="0.0022344" source="node26" target="node376"/>
      <edge id="edge416" length="0.00156" source="node25" target="node26"/>
      <edge id="edge417" length="0.0943282" source="node25" target="node415"/>
      <edge id="edge422" length="0.0716523" source="node419" target="node420"/>
      <edge id="edge423" length="0.1006324" source="node419" target="node421"/>
      <edge id="edge429" length="0.0433896" source="node426" target="node427"/>
      <edge id="edge430" length="0.0277715" source="node426" target="node428"/>
      <edge id="edge431" length="0.0844416" source="node424" target="node425"/>
      <edge id="edge432" length="0.0447719" source="node424" target="node426"/>
      <edge id="edge433" length="0.003111" source="node418" target="node419"/>
      <edge id="edge434" length="0.0165519" source="node418" target="node424"/>
      <edge id="edge435" length="0.0050245" source="node24" target="node25"/>
      <edge id="edge436" length="0.0102371" source="node24" target="node418"/>
      <edge id="edge438" length="0.0123707" source="node23" target="node24"/>
      <edge id="edge439" length="0.1368801" source="node23" target="node437"/>
      <edge id="edge441" length="0.003838" source="node22" target="node23"/>
      <edge id="edge442" length="0.1405972" source="node22" target="node440"/>
      <edge id="edge444" length="0.0110976" source="node21" target="node22"/>
      <edge id="edge445" length="0.0919324" source="node21" target="node443"/>
      <edge id="edge447" length="0.0086811" source="node20" target="node21"/>
      <edge id="edge448" length="0.1313769" source="node20" target="node446"/>
      <edge id="edge450" length="0.0118371" source="node19" target="node20"/>
      <edge id="edge451" length="0.1538057" source="node19" target="node449"/>
      <edge id="edge470" length="0.0513321" source="node467" target="node468"/>
      <edge id="edge471" length="0.0348102" source="node467" target="node469"/>
      <edge id="edge473" length="0.0050133" source="node466" target="node467"/>
      <edge id="edge474" length="0.0399306" source="node466" target="node472"/>
      <edge id="edge478" length="0.0707007" source="node475" target="node476"/>
      <edge id="edge479" length="0.0491494" source="node475" target="node477"/>
      <edge id="edge480" length="0.0160638" source="node465" target="node466"/>
      <edge id="edge481" length="0.0096853" source="node465" target="node475"/>
      <edge id="edge482" length="0.0888815" source="node463" target="node464"/>
      <edge id="edge483" length="0.0162215" source="node463" target="node465"/>
      <edge id="edge493" length="0.0407247" source="node490" target="node491"/>
      <edge id="edge494" length="0.037927" source="node490" target="node492"/>
      <edge id="edge507" length="0.0010924" source="node504" target="node505"/>
      <edge id="edge508" length="0.0026529" source="node504" target="node506"/>
      <edge id="edge510" length="0.0022905" source="node503" target="node504"/>
      <edge id="edge511" length="0.0052001" source="node503" target="node509"/>
      <edge id="edge513" length="0.0022527" source="node502" target="node503"/>
      <edge id="edge514" length="0.0052379" source="node502" target="node512"/>
      <edge id="edge518" length="0.012727" source="node515" target="node516"/>
      <edge id="edge519" length="0.0134902" source="node515" target="node517"/>
      <edge id="edge520" length="3.765E-4" source="node501" target="node502"/>
      <edge id="edge521" length="0.0014962" source="node501" target="node515"/>
      <edge id="edge523" length="0.0148778" source="node500" target="node501"/>
      <edge id="edge524" length="0.0310023" source="node500" target="node522"/>
      <edge id="edge526" length="0.0036481" source="node499" target="node500"/>
      <edge id="edge527" length="0.0188238" source="node499" target="node525"/>
      <edge id="edge531" length="0.0025275" source="node528" target="node529"/>
      <edge id="edge532" length="0.0012178" source="node528" target="node530"/>
      <edge id="edge533" length="0.0033536" source="node498" target="node499"/>
      <edge id="edge534" length="0.0175968" source="node498" target="node528"/>
      <edge id="edge538" length="0.0219845" source="node535" target="node536"/>
      <edge id="edge539" length="0.0304499" source="node535" target="node537"/>
      <edge id="edge540" length="0.0055365" source="node497" target="node498"/>
      <edge id="edge541" length="0.0079232" source="node497" target="node535"/>
      <edge id="edge543" length="0.002778" source="node496" target="node497"/>
      <edge id="edge544" length="0.0484275" source="node496" target="node542"/>
      <edge id="edge548" length="0.0314331" source="node545" target="node546"/>
      <edge id="edge549" length="0.028492" source="node545" target="node547"/>
      <edge id="edge550" length="0.0058633" source="node495" target="node496"/>
      <edge id="edge551" length="0.0075672" source="node495" target="node545"/>
      <edge id="edge552" length="0.0128436" source="node489" target="node490"/>
      <edge id="edge553" length="0.0127445" source="node489" target="node495"/>
      <edge id="edge559" length="0.0101324" source="node556" target="node557"/>
      <edge id="edge560" length="0.0198301" source="node556" target="node558"/>
      <edge id="edge562" length="0.0038692" source="node555" target="node556"/>
      <edge id="edge563" length="0.0298387" source="node555" target="node561"/>
      <edge id="edge565" length="0.03536" source="node554" target="node555"/>
      <edge id="edge566" length="0.0432917" source="node554" target="node564"/>
      <edge id="edge567" length="0.0051549" source="node488" target="node489"/>
      <edge id="edge568" length="0.0071665" source="node488" target="node554"/>
      <edge id="edge572" length="0.0076724" source="node569" target="node570"/>
      <edge id="edge573" length="0.0222901" source="node569" target="node571"/>
      <edge id="edge574" length="0.0051876" source="node487" target="node488"/>
      <edge id="edge575" length="0.0536782" source="node487" target="node569"/>
      <edge id="edge576" length="0.0690479" source="node485" target="node486"/>
      <edge id="edge577" length="0.0120795" source="node485" target="node487"/>
      <edge id="edge591" length="0.0056135" source="node588" target="node589"/>
      <edge id="edge592" length="0.0131131" source="node588" target="node590"/>
      <edge id="edge594" length="0.0061733" source="node587" target="node588"/>
      <edge id="edge595" length="0.0162986" source="node587" target="node593"/>
      <edge id="edge597" length="0.0027352" source="node586" target="node587"/>
      <edge id="edge598" length="0.0122461" source="node586" target="node596"/>
      <edge id="edge600" length="0.0102244" source="node585" target="node586"/>
      <edge id="edge601" length="0.0309741" source="node585" target="node599"/>
      <edge id="edge605" length="0.0215712" source="node602" target="node603"/>
      <edge id="edge606" length="0.0308632" source="node602" target="node604"/>
      <edge id="edge607" length="0.0168793" source="node584" target="node585"/>
      <edge id="edge608" length="0.0176478" source="node584" target="node602"/>
      <edge id="edge610" length="0.0084855" source="node583" target="node584"/>
      <edge id="edge611" length="0.0477528" source="node583" target="node609"/>
      <edge id="edge613" length="0.0080438" source="node582" target="node583"/>
      <edge id="edge614" length="0.0515887" source="node582" target="node612"/>
      <edge id="edge616" length="0.0052243" source="node581" target="node582"/>
      <edge id="edge617" length="0.0526233" source="node581" target="node615"/>
      <edge id="edge619" length="0.0108824" source="node580" target="node581"/>
      <edge id="edge620" length="0.0938987" source="node580" target="node618"/>
      <edge id="edge622" length="0.0035113" source="node579" target="node580"/>
      <edge id="edge623" length="0.0506203" source="node579" target="node621"/>
      <edge id="edge625" length="0.0082882" source="node578" target="node579"/>
      <edge id="edge626" length="0.0622145" source="node578" target="node624"/>
      <edge id="edge627" length="0.0109971" source="node484" target="node485"/>
      <edge id="edge628" length="0.0067151" source="node484" target="node578"/>
      <edge id="edge629" length="0.0061386" source="node462" target="node463"/>
      <edge id="edge630" length="0.0089014" source="node462" target="node484"/>
      <edge id="edge635" length="0.0463401" source="node632" target="node633"/>
      <edge id="edge636" length="0.0585288" source="node632" target="node634"/>
      <edge id="edge641" length="0.0109601" source="node638" target="node639"/>
      <edge id="edge642" length="0.0152571" source="node638" target="node640"/>
      <edge id="edge649" length="0.0070271" source="node646" target="node647"/>
      <edge id="edge650" length="0.0079541" source="node646" target="node648"/>
      <edge id="edge652" length="0.0104951" source="node645" target="node646"/>
      <edge id="edge653" length="0.0119768" source="node645" target="node651"/>
      <edge id="edge657" length="0.031063" source="node654" target="node655"/>
      <edge id="edge658" length="0.040098" source="node654" target="node656"/>
      <edge id="edge659" length="0.0348687" source="node644" target="node645"/>
      <edge id="edge660" length="0.0100751" source="node644" target="node654"/>
      <edge id="edge662" length="0.0135739" source="node643" target="node644"/>
      <edge id="edge663" length="0.0950404" source="node643" target="node661"/>
      <edge id="edge664" length="0.0691174" source="node637" target="node638"/>
      <edge id="edge665" length="0.0121092" source="node637" target="node643"/>
      <edge id="edge666" length="0.0425471" source="node631" target="node632"/>
      <edge id="edge667" length="0.0077806" source="node631" target="node637"/>
      <edge id="edge668" length="0.0122615" source="node461" target="node462"/>
      <edge id="edge669" length="0.0103806" source="node461" target="node631"/>
      <edge id="edge671" length="0.0094343" source="node460" target="node461"/>
      <edge id="edge672" length="0.0950398" source="node460" target="node670"/>
      <edge id="edge681" length="0.018463" source="node678" target="node679"/>
      <edge id="edge682" length="0.0227355" source="node678" target="node680"/>
      <edge id="edge688" length="0.0460762" source="node685" target="node686"/>
      <edge id="edge689" length="0.0325755" source="node685" target="node687"/>
      <edge id="edge690" length="0.0418314" source="node683" target="node684"/>
      <edge id="edge691" length="0.0087304" source="node683" target="node685"/>
      <edge id="edge692" length="0.0293191" source="node677" target="node678"/>
      <edge id="edge693" length="0.0086023" source="node677" target="node683"/>
      <edge id="edge697" length="0.0307066" source="node694" target="node695"/>
      <edge id="edge698" length="0.0217278" source="node694" target="node696"/>
      <edge id="edge699" length="0.0214922" source="node676" target="node677"/>
      <edge id="edge700" length="0.0396033" source="node676" target="node694"/>
      <edge id="edge704" length="0.0537055" source="node701" target="node702"/>
      <edge id="edge705" length="0.0549087" source="node701" target="node703"/>
      <edge id="edge706" length="0.0244228" source="node675" target="node676"/>
      <edge id="edge707" length="0.0364386" source="node675" target="node701"/>
      <edge id="edge709" length="0.0178312" source="node674" target="node675"/>
      <edge id="edge710" length="0.0911342" source="node674" target="node708"/>
      <edge id="edge714" length="0.1197648" source="node711" target="node712"/>
      <edge id="edge715" length="0.0974636" source="node711" target="node713"/>
      <edge id="edge716" length="0.005873" source="node673" target="node674"/>
      <edge id="edge717" length="0.0412947" source="node673" target="node711"/>
      <edge id="edge718" length="0.0064209" source="node459" target="node460"/>
      <edge id="edge719" length="0.0190456" source="node459" target="node673"/>
      <edge id="edge721" length="0.0079494" source="node458" target="node459"/>
      <edge id="edge722" length="0.0994767" source="node458" target="node720"/>
      <edge id="edge729" length="0.0437324" source="node726" target="node727"/>
      <edge id="edge730" length="0.0424099" source="node726" target="node728"/>
      <edge id="edge732" length="0.0362108" source="node725" target="node726"/>
      <edge id="edge733" length="0.0742761" source="node725" target="node731"/>
      <edge id="edge737" length="0.1312293" source="node734" target="node735"/>
      <edge id="edge738" length="0.0897444" source="node734" target="node736"/>
      <edge id="edge739" length="0.0216049" source="node724" target="node725"/>
      <edge id="edge740" length="0.0125712" source="node724" target="node734"/>
      <edge id="edge746" length="0.0139317" source="node743" target="node744"/>
      <edge id="edge747" length="0.0085402" source="node743" target="node745"/>
      <edge id="edge749" length="0.083798" source="node742" target="node743"/>
      <edge id="edge750" length="0.0941046" source="node742" target="node748"/>
      <edge id="edge752" length="0.0200459" source="node741" target="node742"/>
      <edge id="edge753" length="0.1194672" source="node741" target="node751"/>
      <edge id="edge754" length="0.026835" source="node723" target="node724"/>
      <edge id="edge755" length="0.0037127" source="node723" target="node741"/>
      <edge id="edge756" length="0.0110764" source="node457" target="node458"/>
      <edge id="edge757" length="0.0014318" source="node457" target="node723"/>
      <edge id="edge759" length="0.011105" source="node456" target="node457"/>
      <edge id="edge760" length="0.1076816" source="node456" target="node758"/>
      <edge id="edge773" length="0.0121178" source="node770" target="node771"/>
      <edge id="edge774" length="0.0140994" source="node770" target="node772"/>
      <edge id="edge778" length="0.0340247" source="node775" target="node776"/>
      <edge id="edge779" length="0.0296457" source="node775" target="node777"/>
      <edge id="edge780" length="0.0377402" source="node769" target="node770"/>
      <edge id="edge781" length="0.0203122" source="node769" target="node775"/>
      <edge id="edge783" length="0.0185978" source="node768" target="node769"/>
      <edge id="edge784" length="0.0769078" source="node768" target="node782"/>
      <edge id="edge786" length="0.0195265" source="node767" target="node768"/>
      <edge id="edge787" length="0.0736383" source="node767" target="node785"/>
      <edge id="edge794" length="0.0152388" source="node791" target="node792"/>
      <edge id="edge795" length="0.0334503" source="node791" target="node793"/>
      <edge id="edge797" length="0.0335857" source="node790" target="node791"/>
      <edge id="edge798" length="0.0750285" source="node790" target="node796"/>
      <edge id="edge800" length="0.0152892" source="node789" target="node790"/>
      <edge id="edge801" length="0.0596172" source="node789" target="node799"/>
      <edge id="edge806" length="0.0824259" source="node803" target="node804"/>
      <edge id="edge807" length="0.0561509" source="node803" target="node805"/>
      <edge id="edge809" length="0.0137982" source="node802" target="node803"/>
      <edge id="edge810" length="0.0929433" source="node802" target="node808"/>
      <edge id="edge811" length="0.0214847" source="node788" target="node789"/>
      <edge id="edge812" length="0.0050836" source="node788" target="node802"/>
      <edge id="edge813" length="0.0175736" source="node766" target="node767"/>
      <edge id="edge814" length="0.0044301" source="node766" target="node788"/>
      <edge id="edge819" length="0.0807735" source="node816" target="node817"/>
      <edge id="edge820" length="0.0765299" source="node816" target="node818"/>
      <edge id="edge828" length="0.0352926" source="node825" target="node826"/>
      <edge id="edge829" length="0.0358684" source="node825" target="node827"/>
      <edge id="edge831" length="0.042031" source="node824" target="node825"/>
      <edge id="edge832" length="0.0647105" source="node824" target="node830"/>
      <edge id="edge834" length="0.0037642" source="node823" target="node824"/>
      <edge id="edge835" length="0.0683332" source="node823" target="node833"/>
      <edge id="edge837" length="0.0080444" source="node822" target="node823"/>
      <edge id="edge838" length="0.0743526" source="node822" target="node836"/>
      <edge id="edge842" length="0.0794416" source="node839" target="node840"/>
      <edge id="edge843" length="0.0628805" source="node839" target="node841"/>
      <edge id="edge844" length="0.0064623" source="node821" target="node822"/>
      <edge id="edge845" length="0.0197549" source="node821" target="node839"/>
      <edge id="edge846" length="0.0082496" source="node815" target="node816"/>
      <edge id="edge847" length="0.0039226" source="node815" target="node821"/>
      <edge id="edge848" length="0.0061991" source="node765" target="node766"/>
      <edge id="edge849" length="0.0095539" source="node765" target="node815"/>
      <edge id="edge856" length="0.0498808" source="node853" target="node854"/>
      <edge id="edge857" length="0.0474974" source="node853" target="node855"/>
      <edge id="edge859" length="0.0195787" source="node852" target="node853"/>
      <edge id="edge860" length="0.0609456" source="node852" target="node858"/>
      <edge id="edge862" length="0.027279" source="node851" target="node852"/>
      <edge id="edge863" length="0.1084888" source="node851" target="node861"/>
      <edge id="edge865" length="0.020787" source="node850" target="node851"/>
      <edge id="edge866" length="0.0925089" source="node850" target="node864"/>
      <edge id="edge867" length="0.0074278" source="node764" target="node765"/>
      <edge id="edge868" length="0.0156403" source="node764" target="node850"/>
      <edge id="edge870" length="0.0013842" source="node763" target="node764"/>
      <edge id="edge871" length="0.0915163" source="node763" target="node869"/>
      <edge id="edge873" length="0.0109588" source="node762" target="node763"/>
      <edge id="edge874" length="0.0887969" source="node762" target="node872"/>
      <edge id="edge880" length="0.1558796" source="node877" target="node878"/>
      <edge id="edge881" length="0.1437458" source="node877" target="node879"/>
      <edge id="edge883" length="0.0146754" source="node876" target="node877"/>
      <edge id="edge884" length="0.1351373" source="node876" target="node882"/>
      <edge id="edge886" length="0.0130562" source="node875" target="node876"/>
      <edge id="edge887" length="0.1479924" source="node875" target="node885"/>
      <edge id="edge888" length="0.0375508" source="node761" target="node762"/>
      <edge id="edge889" length="0.0039192" source="node761" target="node875"/>
      <edge id="edge890" length="0.0210637" source="node455" target="node456"/>
      <edge id="edge891" length="0.0181124" source="node455" target="node761"/>
      <edge id="edge897" length="0.0229872" source="node894" target="node895"/>
      <edge id="edge898" length="0.0294473" source="node894" target="node896"/>
      <edge id="edge900" length="0.0387912" source="node893" target="node894"/>
      <edge id="edge901" length="0.1241301" source="node893" target="node899"/>
      <edge id="edge903" length="0.0210719" source="node892" target="node893"/>
      <edge id="edge904" length="0.1015873" source="node892" target="node902"/>
      <edge id="edge905" length="3.926E-4" source="node454" target="node455"/>
      <edge id="edge906" length="0.0712744" source="node454" target="node892"/>
      <edge id="edge912" length="0.0361577" source="node909" target="node910"/>
      <edge id="edge913" length="0.0200221" source="node909" target="node911"/>
      <edge id="edge914" length="0.1745873" source="node907" target="node908"/>
      <edge id="edge915" length="0.1624914" source="node907" target="node909"/>
      <edge id="edge916" length="0.0032267" source="node453" target="node454"/>
      <edge id="edge917" length="0.0124273" source="node453" target="node907"/>
      <edge id="edge919" length="0.0078484" source="node452" target="node453"/>
      <edge id="edge920" length="0.1469962" source="node452" target="node918"/>
      <edge id="edge921" length="0.0350124" source="node18" target="node19"/>
      <edge id="edge922" length="0.0146803" source="node18" target="node452"/>
      <edge id="edge924" length="0.0048299" source="node17" target="node18"/>
      <edge id="edge925" length="0.1670875" source="node17" target="node923"/>
      <edge id="edge929" length="0.1255718" source="node926" target="node927"/>
      <edge id="edge930" length="0.1178739" source="node926" target="node928"/>
      <edge id="edge931" length="0.0083842" source="node16" target="node17"/>
      <edge id="edge932" length="0.030547" source="node16" target="node926"/>
      <edge id="edge934" length="0.0105028" source="node15" target="node16"/>
      <edge id="edge935" length="0.2356313" source="node15" target="node933"/>
      <edge id="edge950" length="0.0055994" source="node947" target="node948"/>
      <edge id="edge951" length="0.0056365" source="node947" target="node949"/>
      <edge id="edge955" length="0.0230773" source="node952" target="node953"/>
      <edge id="edge956" length="0.0143759" source="node952" target="node954"/>
      <edge id="edge957" length="0.021247" source="node946" target="node947"/>
      <edge id="edge958" length="0.0218242" source="node946" target="node952"/>
      <edge id="edge959" length="0.0314593" source="node944" target="node945"/>
      <edge id="edge960" length="0.0106755" source="node944" target="node946"/>
      <edge id="edge962" length="0.0012067" source="node943" target="node944"/>
      <edge id="edge963" length="0.0250105" source="node943" target="node961"/>
      <edge id="edge967" length="0.0062227" source="node964" target="node965"/>
      <edge id="edge968" length="0.0087586" source="node964" target="node966"/>
      <edge id="edge969" length="0.0025261" source="node942" target="node943"/>
      <edge id="edge970" length="0.0095292" source="node942" target="node964"/>
      <edge id="edge974" length="0.036164" source="node971" target="node972"/>
      <edge id="edge975" length="0.0537236" source="node971" target="node973"/>
      <edge id="edge976" length="0.0288387" source="node941" target="node942"/>
      <edge id="edge977" length="0.0180948" source="node941" target="node971"/>
      <edge id="edge981" length="0.0487004" source="node978" target="node979"/>
      <edge id="edge982" length="0.0224607" source="node978" target="node980"/>
      <edge id="edge983" length="0.0218008" source="node940" target="node941"/>
      <edge id="edge984" length="0.0399092" source="node940" target="node978"/>
      <edge id="edge986" length="0.0090924" source="node939" target="node940"/>
      <edge id="edge987" length="0.0940502" source="node939" target="node985"/>
      <edge id="edge989" length="0.0198465" source="node938" target="node939"/>
      <edge id="edge990" length="0.1857364" source="node938" target="node988"/>
      <edge id="edge995" length="0.0" source="node992" target="node993"/>
      <edge id="edge996" length="0.0" source="node992" target="node994"/>
      <edge id="edge998" length="6.829E-4" source="node991" target="node992"/>
      <edge id="edge999" length="0.0068077" source="node991" target="node997"/>
      <edge id="edge1000" length="0.0131955" source="node937" target="node938"/>
      <edge id="edge1001" length="0.1048332" source="node937" target="node991"/>
      <edge id="edge1003" length="0.0190379" source="node936" target="node937"/>
      <edge id="edge1004" length="0.1586343" source="node936" target="node1002"/>
      <edge id="edge1005" length="0.0348789" source="node14" target="node15"/>
      <edge id="edge1006" length="0.0167127" source="node14" target="node936"/>
      <edge id="edge1008" length="0.0412123" source="node13" target="node14"/>
      <edge id="edge1009" length="0.2337316" source="node13" target="node1007"/>
      <edge id="edge1011" length="0.0194407" source="node12" target="node13"/>
      <edge id="edge1012" length="0.2188731" source="node12" target="node1010"/>
      <edge id="edge1014" length="0.0209372" source="node11" target="node12"/>
      <edge id="edge1015" length="0.2206756" source="node11" target="node1013"/>
      <edge id="edge1020" length="0.1574446" source="node1017" target="node1018"/>
      <edge id="edge1021" length="0.1758887" source="node1017" target="node1019"/>
      <edge id="edge1023" length="0.0262546" source="node1016" target="node1017"/>
      <edge id="edge1024" length="0.1816106" source="node1016" target="node1022"/>
      <edge id="edge1025" length="0.0093023" source="node10" target="node11"/>
      <edge id="edge1026" length="0.00981" source="node10" target="node1016"/>
      <edge id="edge1028" length="0.0229598" source="node9" target="node10"/>
      <edge id="edge1029" length="0.1722541" source="node9" target="node1027"/>
      <edge id="edge1042" length="0.0307341" source="node1039" target="node1040"/>
      <edge id="edge1043" length="0.0329363" source="node1039" target="node1041"/>
      <edge id="edge1047" length="0.0341153" source="node1044" target="node1045"/>
      <edge id="edge1048" length="0.0370458" source="node1044" target="node1046"/>
      <edge id="edge1049" length="0.0084192" source="node1038" target="node1039"/>
      <edge id="edge1050" length="0.017798" source="node1038" target="node1044"/>
      <edge id="edge1052" length="0.0158418" source="node1037" target="node1038"/>
      <edge id="edge1053" length="0.0740458" source="node1037" target="node1051"/>
      <edge id="edge1055" length="0.0075177" source="node1036" target="node1037"/>
      <edge id="edge1056" length="0.1291864" source="node1036" target="node1054"/>
      <edge id="edge1058" length="0.0094432" source="node1035" target="node1036"/>
      <edge id="edge1059" length="0.1015119" source="node1035" target="node1057"/>
      <edge id="edge1065" length="0.0451845" source="node1062" target="node1063"/>
      <edge id="edge1066" length="0.0709204" source="node1062" target="node1064"/>
      <edge id="edge1068" length="0.0101988" source="node1061" target="node1062"/>
      <edge id="edge1069" length="0.0609623" source="node1061" target="node1067"/>
      <edge id="edge1071" length="0.0104113" source="node1060" target="node1061"/>
      <edge id="edge1072" length="0.0850943" source="node1060" target="node1070"/>
      <edge id="edge1073" length="0.0095936" source="node1034" target="node1035"/>
      <edge id="edge1074" length="0.0112836" source="node1034" target="node1060"/>
      <edge id="edge1083" length="0.0805466" source="node1080" target="node1081"/>
      <edge id="edge1084" length="0.0692662" source="node1080" target="node1082"/>
      <edge id="edge1091" length="0.0309148" source="node1088" target="node1089"/>
      <edge id="edge1092" length="0.0327556" source="node1088" target="node1090"/>
      <edge id="edge1094" length="0.0075145" source="node1087" target="node1088"/>
      <edge id="edge1095" length="0.0580286" source="node1087" target="node1093"/>
      <edge id="edge1097" length="0.0065855" source="node1086" target="node1087"/>
      <edge id="edge1098" length="0.045849" source="node1086" target="node1096"/>
      <edge id="edge1100" length="0.0230203" source="node1085" target="node1086"/>
      <edge id="edge1101" length="0.0528224" source="node1085" target="node1099"/>
      <edge id="edge1102" length="0.0097283" source="node1079" target="node1080"/>
      <edge id="edge1103" length="0.0092324" source="node1079" target="node1085"/>
      <edge id="edge1109" length="0.0753454" source="node1106" target="node1107"/>
      <edge id="edge1110" length="0.0370142" source="node1106" target="node1108"/>
      <edge id="edge1111" length="0.0879517" source="node1104" target="node1105"/>
      <edge id="edge1112" length="0.0262805" source="node1104" target="node1106"/>
      <edge id="edge1113" length="0.0090366" source="node1078" target="node1079"/>
      <edge id="edge1114" length="0.009807" source="node1078" target="node1104"/>
      <edge id="edge1121" length="0.0097181" source="node1118" target="node1119"/>
      <edge id="edge1122" length="0.0090085" source="node1118" target="node1120"/>
      <edge id="edge1124" length="0.0371796" source="node1117" target="node1118"/>
      <edge id="edge1125" length="0.0601987" source="node1117" target="node1123"/>
      <edge id="edge1127" length="0.0239458" source="node1116" target="node1117"/>
      <edge id="edge1128" length="0.0781141" source="node1116" target="node1126"/>
      <edge id="edge1133" length="0.0411808" source="node1130" target="node1131"/>
      <edge id="edge1134" length="0.0524522" source="node1130" target="node1132"/>
      <edge id="edge1138" length="0.0497973" source="node1135" target="node1136"/>
      <edge id="edge1139" length="0.0588169" source="node1135" target="node1137"/>
      <edge id="edge1140" length="0.0439672" source="node1129" target="node1130"/>
      <edge id="edge1141" length="0.0075309" source="node1129" target="node1135"/>
      <edge id="edge1142" length="0.0038253" source="node1115" target="node1116"/>
      <edge id="edge1143" length="0.0138479" source="node1115" target="node1129"/>
      <edge id="edge1144" length="0.0051118" source="node1077" target="node1078"/>
      <edge id="edge1145" length="0.0101109" source="node1077" target="node1115"/>
      <edge id="edge1157" length="0.0387812" source="node1154" target="node1155"/>
      <edge id="edge1158" length="0.0361251" source="node1154" target="node1156"/>
      <edge id="edge1159" length="0.0393096" source="node1152" target="node1153"/>
      <edge id="edge1160" length="0.0206155" source="node1152" target="node1154"/>
      <edge id="edge1164" length="0.0766613" source="node1161" target="node1162"/>
      <edge id="edge1165" length="0.091878" source="node1161" target="node1163"/>
      <edge id="edge1166" length="0.0197611" source="node1151" target="node1152"/>
      <edge id="edge1167" length="0.0059879" source="node1151" target="node1161"/>
      <edge id="edge1168" length="0.0905493" source="node1149" target="node1150"/>
      <edge id="edge1169" length="0.0070631" source="node1149" target="node1151"/>
      <edge id="edge1174" length="0.0816388" source="node1171" target="node1172"/>
      <edge id="edge1175" length="0.0457021" source="node1171" target="node1173"/>
      <edge id="edge1179" length="0.0627717" source="node1176" target="node1177"/>
      <edge id="edge1180" length="0.0570785" source="node1176" target="node1178"/>
      <edge id="edge1181" length="0.0203708" source="node1170" target="node1171"/>
      <edge id="edge1182" length="0.0208277" source="node1170" target="node1176"/>
      <edge id="edge1183" length="0.0072957" source="node1148" target="node1149"/>
      <edge id="edge1184" length="0.0163467" source="node1148" target="node1170"/>
      <edge id="edge1186" length="0.0013549" source="node1147" target="node1148"/>
      <edge id="edge1187" length="0.0815102" source="node1147" target="node1185"/>
      <edge id="edge1194" length="0.0205545" source="node1191" target="node1192"/>
      <edge id="edge1195" length="0.0168987" source="node1191" target="node1193"/>
      <edge id="edge1197" length="0.0365887" source="node1190" target="node1191"/>
      <edge id="edge1198" length="0.0589169" source="node1190" target="node1196"/>
      <edge id="edge1203" length="0.0377587" source="node1200" target="node1201"/>
      <edge id="edge1204" length="0.029657" source="node1200" target="node1202"/>
      <edge id="edge1208" length="0.0046954" source="node1205" target="node1206"/>
      <edge id="edge1209" length="0.0140312" source="node1205" target="node1207"/>
      <edge id="edge1210" length="0.0231733" source="node1199" target="node1200"/>
      <edge id="edge1211" length="0.0423698" source="node1199" target="node1205"/>
      <edge id="edge1212" length="0.0158844" source="node1189" target="node1190"/>
      <edge id="edge1213" length="0.0070557" source="node1189" target="node1199"/>
      <edge id="edge1217" length="0.0922421" source="node1214" target="node1215"/>
      <edge id="edge1218" length="0.1212411" source="node1214" target="node1216"/>
      <edge id="edge1219" length="0.0066403" source="node1188" target="node1189"/>
      <edge id="edge1220" length="0.0155975" source="node1188" target="node1214"/>
      <edge id="edge1221" length="0.0107225" source="node1146" target="node1147"/>
      <edge id="edge1222" length="0.0219905" source="node1146" target="node1188"/>
      <edge id="edge1223" length="0.0092461" source="node1076" target="node1077"/>
      <edge id="edge1224" length="6.743E-4" source="node1076" target="node1146"/>
      <edge id="edge1232" length="0.0593223" source="node1229" target="node1230"/>
      <edge id="edge1233" length="0.0455466" source="node1229" target="node1231"/>
      <edge id="edge1237" length="0.0344594" source="node1234" target="node1235"/>
      <edge id="edge1238" length="0.0254657" source="node1234" target="node1236"/>
      <edge id="edge1239" length="0.0119467" source="node1228" target="node1229"/>
      <edge id="edge1240" length="0.0367424" source="node1228" target="node1234"/>
      <edge id="edge1244" length="0.0609043" source="node1241" target="node1242"/>
      <edge id="edge1245" length="0.0739272" source="node1241" target="node1243"/>
      <edge id="edge1246" length="0.0052498" source="node1227" target="node1228"/>
      <edge id="edge1247" length="0.0162858" source="node1227" target="node1241"/>
      <edge id="edge1249" length="0.0055751" source="node1226" target="node1227"/>
      <edge id="edge1250" length="0.0805672" source="node1226" target="node1248"/>
      <edge id="edge1261" length="0.021994" source="node1258" target="node1259"/>
      <edge id="edge1262" length="0.0416764" source="node1258" target="node1260"/>
      <edge id="edge1267" length="0.0108256" source="node1264" target="node1265"/>
      <edge id="edge1268" length="0.0153916" source="node1264" target="node1266"/>
      <edge id="edge1273" length="0.0174092" source="node1270" target="node1271"/>
      <edge id="edge1274" length="0.0125533" source="node1270" target="node1272"/>
      <edge id="edge1276" length="0.0098415" source="node1269" target="node1270"/>
      <edge id="edge1277" length="0.0276116" source="node1269" target="node1275"/>
      <edge id="edge1278" length="0.0142739" source="node1263" target="node1264"/>
      <edge id="edge1279" length="0.0100707" source="node1263" target="node1269"/>
      <edge id="edge1280" length="0.0223122" source="node1257" target="node1258"/>
      <edge id="edge1281" length="0.0109275" source="node1257" target="node1263"/>
      <edge id="edge1283" length="0.0132017" source="node1256" target="node1257"/>
      <edge id="edge1284" length="0.0624069" source="node1256" target="node1282"/>
      <edge id="edge1285" length="0.1208563" source="node1254" target="node1255"/>
      <edge id="edge1286" length="0.0140922" source="node1254" target="node1256"/>
      <edge id="edge1295" length="0.0126734" source="node1292" target="node1293"/>
      <edge id="edge1296" length="0.0172891" source="node1292" target="node1294"/>
      <edge id="edge1298" length="0.0014491" source="node1291" target="node1292"/>
      <edge id="edge1299" length="0.0266408" source="node1291" target="node1297"/>
      <edge id="edge1301" length="0.0105983" source="node1290" target="node1291"/>
      <edge id="edge1302" length="0.0371545" source="node1290" target="node1300"/>
      <edge id="edge1303" length="0.0978628" source="node1288" target="node1289"/>
      <edge id="edge1304" length="0.0135604" source="node1288" target="node1290"/>
      <edge id="edge1306" length="0.0126641" source="node1287" target="node1288"/>
      <edge id="edge1307" length="0.0580288" source="node1287" target="node1305"/>
      <edge id="edge1308" length="0.0143851" source="node1253" target="node1254"/>
      <edge id="edge1309" length="0.0174318" source="node1253" target="node1287"/>
      <edge id="edge1310" length="0.078841" source="node1251" target="node1252"/>
      <edge id="edge1311" length="0.0234329" source="node1251" target="node1253"/>
      <edge id="edge1312" length="0.0123894" source="node1225" target="node1226"/>
      <edge id="edge1313" length="0.0116882" source="node1225" target="node1251"/>
      <edge id="edge1314" length="0.0032263" source="node1075" target="node1076"/>
      <edge id="edge1315" length="0.0113899" source="node1075" target="node1225"/>
      <edge id="edge1316" length="0.0148788" source="node1033" target="node1034"/>
      <edge id="edge1317" length="0.0187139" source="node1033" target="node1075"/>
      <edge id="edge1319" length="0.0061789" source="node1032" target="node1033"/>
      <edge id="edge1320" length="0.1060843" source="node1032" target="node1318"/>
      <edge id="edge1324" length="0.125261" source="node1321" target="node1322"/>
      <edge id="edge1325" length="0.0620049" source="node1321" target="node1323"/>
      <edge id="edge1326" length="0.0077126" source="node1031" target="node1032"/>
      <edge id="edge1327" length="0.051913" source="node1031" target="node1321"/>
      <edge id="edge1334" length="0.0104238" source="node1331" target="node1332"/>
      <edge id="edge1335" length="0.0120481" source="node1331" target="node1333"/>
      <edge id="edge1336" length="0.0406816" source="node1329" target="node1330"/>
      <edge id="edge1337" length="0.0304795" source="node1329" target="node1331"/>
      <edge id="edge1342" length="0.0263631" source="node1339" target="node1340"/>
      <edge id="edge1343" length="0.0373073" source="node1339" target="node1341"/>
      <edge id="edge1345" length="0.0371997" source="node1338" target="node1339"/>
      <edge id="edge1346" length="0.0601786" source="node1338" target="node1344"/>
      <edge id="edge1347" length="0.0663065" source="node1328" target="node1329"/>
      <edge id="edge1348" length="0.0507347" source="node1328" target="node1338"/>
      <edge id="edge1349" length="0.0409404" source="node1030" target="node1031"/>
      <edge id="edge1350" length="0.01834" source="node1030" target="node1328"/>
      <edge id="edge1351" length="0.017466" source="node8" target="node9"/>
      <edge id="edge1352" length="0.0105425" source="node8" target="node1030"/>
      <edge id="edge1354" length="0.0092693" source="node7" target="node8"/>
      <edge id="edge1355" length="0.1372061" source="node7" target="node1353"/>
      <edge id="edge1360" length="0.0708986" source="node1357" target="node1358"/>
      <edge id="edge1361" length="0.1350939" source="node1357" target="node1359"/>
      <edge id="edge1363" length="0.0237838" source="node1356" target="node1357"/>
      <edge id="edge1364" length="0.120411" source="node1356" target="node1362"/>
      <edge id="edge1365" length="0.0088886" source="node6" target="node7"/>
      <edge id="edge1366" length="0.0039096" source="node6" target="node1356"/>
      <edge id="edge1381" length="1.0" source="node1378" target="node1379"/>
      <edge id="edge1382" length="0.0429698" source="node1378" target="node1380"/>
      <edge id="edge1386" length="0.0683471" source="node1383" target="node1384"/>
      <edge id="edge1387" length="0.1001922" source="node1383" target="node1385"/>
      <edge id="edge1388" length="0.0229718" source="node1377" target="node1378"/>
      <edge id="edge1389" length="0.0041817" source="node1377" target="node1383"/>
      <edge id="edge1396" length="0.0531907" source="node1393" target="node1394"/>
      <edge id="edge1397" length="0.0329516" source="node1393" target="node1395"/>
      <edge id="edge1399" length="0.0351389" source="node1392" target="node1393"/>
      <edge id="edge1400" length="0.064112" source="node1392" target="node1398"/>
      <edge id="edge1405" length="0.114019" source="node1402" target="node1403"/>
      <edge id="edge1406" length="0.0994642" source="node1402" target="node1404"/>
      <edge id="edge1408" length="0.0032063" source="node1401" target="node1402"/>
      <edge id="edge1409" length="0.1447338" source="node1401" target="node1407"/>
      <edge id="edge1410" length="0.0160084" source="node1391" target="node1392"/>
      <edge id="edge1411" length="0.0095066" source="node1391" target="node1401"/>
      <edge id="edge1417" length="0.0185434" source="node1414" target="node1415"/>
      <edge id="edge1418" length="0.0189098" source="node1414" target="node1416"/>
      <edge id="edge1420" length="0.0518725" source="node1413" target="node1414"/>
      <edge id="edge1421" length="0.071723" source="node1413" target="node1419"/>
      <edge id="edge1429" length="0.0084844" source="node1426" target="node1427"/>
      <edge id="edge1430" length="0.0027515" source="node1426" target="node1428"/>
      <edge id="edge1431" length="0.0134091" source="node1424" target="node1425"/>
      <edge id="edge1432" length="0.0053174" source="node1424" target="node1426"/>
      <edge id="edge1433" length="0.054054" source="node1422" target="node1423"/>
      <edge id="edge1434" length="0.0358337" source="node1422" target="node1424"/>
      <edge id="edge1435" length="0.0150568" source="node1412" target="node1413"/>
      <edge id="edge1436" length="0.0085855" source="node1412" target="node1422"/>
      <edge id="edge1437" length="0.0044939" source="node1390" target="node1391"/>
      <edge id="edge1438" length="0.0104874" source="node1390" target="node1412"/>
      <edge id="edge1439" length="0.0129512" source="node1376" target="node1377"/>
      <edge id="edge1440" length="0.0020886" source="node1376" target="node1390"/>
      <edge id="edge1442" length="0.0037696" source="node1375" target="node1376"/>
      <edge id="edge1443" length="0.0905949" source="node1375" target="node1441"/>
      <edge id="edge1447" length="0.0902085" source="node1444" target="node1445"/>
      <edge id="edge1448" length="0.0820762" source="node1444" target="node1446"/>
      <edge id="edge1449" length="0.0036987" source="node1374" target="node1375"/>
      <edge id="edge1450" length="0.0136965" source="node1374" target="node1444"/>
      <edge id="edge1452" length="0.0040922" source="node1373" target="node1374"/>
      <edge id="edge1453" length="0.0891531" source="node1373" target="node1451"/>
      <edge id="edge1459" length="0.0957468" source="node1456" target="node1457"/>
      <edge id="edge1460" length="0.1027551" source="node1456" target="node1458"/>
      <edge id="edge1467" length="0.005362" source="node1464" target="node1465"/>
      <edge id="edge1468" length="0.0021287" source="node1464" target="node1466"/>
      <edge id="edge1470" length="0.0029361" source="node1463" target="node1464"/>
      <edge id="edge1471" length="0.0157905" source="node1463" target="node1469"/>
      <edge id="edge1473" length="0.0018931" source="node1462" target="node1463"/>
      <edge id="edge1474" length="0.0093428" source="node1462" target="node1472"/>
      <edge id="edge1479" length="0.0043515" source="node1476" target="node1477"/>
      <edge id="edge1480" length="0.0106297" source="node1476" target="node1478"/>
      <edge id="edge1484" length="0.0204387" source="node1481" target="node1482"/>
      <edge id="edge1485" length="0.0057786" source="node1481" target="node1483"/>
      <edge id="edge1486" length="0.0448186" source="node1475" target="node1476"/>
      <edge id="edge1487" length="0.0525597" source="node1475" target="node1481"/>
      <edge id="edge1488" length="0.060405" source="node1461" target="node1462"/>
      <edge id="edge1489" length="0.0119264" source="node1461" target="node1475"/>
      <edge id="edge1490" length="0.0159604" source="node1455" target="node1456"/>
      <edge id="edge1491" length="0.0143532" source="node1455" target="node1461"/>
      <edge id="edge1495" length="0.2011277" source="node1492" target="node1493"/>
      <edge id="edge1496" length="0.1284603" source="node1492" target="node1494"/>
      <edge id="edge1497" length="0.0052" source="node1454" target="node1455"/>
      <edge id="edge1498" length="0.0124733" source="node1454" target="node1492"/>
      <edge id="edge1499" length="0.0031016" source="node1372" target="node1373"/>
      <edge id="edge1500" length="0.0140088" source="node1372" target="node1454"/>
      <edge id="edge1502" length="0.0093989" source="node1371" target="node1372"/>
      <edge id="edge1503" length="0.1241558" source="node1371" target="node1501"/>
      <edge id="edge1505" length="0.0069376" source="node1370" target="node1371"/>
      <edge id="edge1506" length="0.1120165" source="node1370" target="node1504"/>
      <edge id="edge1510" length="0.1148137" source="node1507" target="node1508"/>
      <edge id="edge1511" length="0.1061601" source="node1507" target="node1509"/>
      <edge id="edge1512" length="0.0073615" source="node1369" target="node1370"/>
      <edge id="edge1513" length="0.0244623" source="node1369" target="node1507"/>
      <edge id="edge1521" length="0.0375257" source="node1518" target="node1519"/>
      <edge id="edge1522" length="0.0561072" source="node1518" target="node1520"/>
      <edge id="edge1526" length="0.0952958" source="node1523" target="node1524"/>
      <edge id="edge1527" length="0.0769889" source="node1523" target="node1525"/>
      <edge id="edge1528" length="0.0553767" source="node1517" target="node1518"/>
      <edge id="edge1529" length="0.026084" source="node1517" target="node1523"/>
      <edge id="edge1535" length="0.036398" source="node1532" target="node1533"/>
      <edge id="edge1536" length="0.0422537" source="node1532" target="node1534"/>
      <edge id="edge1538" length="0.0474362" source="node1531" target="node1532"/>
      <edge id="edge1539" length="0.0855226" source="node1531" target="node1537"/>
      <edge id="edge1541" length="0.0438417" source="node1530" target="node1531"/>
      <edge id="edge1542" length="0.1040983" source="node1530" target="node1540"/>
      <edge id="edge1543" length="0.0420752" source="node1516" target="node1517"/>
      <edge id="edge1544" length="0.0165624" source="node1516" target="node1530"/>
      <edge id="edge1548" length="0.1217253" source="node1545" target="node1546"/>
      <edge id="edge1549" length="0.1029938" source="node1545" target="node1547"/>
      <edge id="edge1550" length="0.0011079" source="node1515" target="node1516"/>
      <edge id="edge1551" length="0.0105377" source="node1515" target="node1545"/>
      <edge id="edge1560" length="0.0535695" source="node1557" target="node1558"/>
      <edge id="edge1561" length="0.05879" source="node1557" target="node1559"/>
      <edge id="edge1562" length="0.1105609" source="node1555" target="node1556"/>
      <edge id="edge1563" length="0.0167799" source="node1555" target="node1557"/>
      <edge id="edge1565" length="0.0129365" source="node1554" target="node1555"/>
      <edge id="edge1566" length="0.0863145" source="node1554" target="node1564"/>
      <edge id="edge1568" length="0.0143359" source="node1553" target="node1554"/>
      <edge id="edge1569" length="0.0914694" source="node1553" target="node1567"/>
      <edge id="edge1574" length="0.0084454" source="node1571" target="node1572"/>
      <edge id="edge1575" length="0.0065358" source="node1571" target="node1573"/>
      <edge id="edge1577" length="0.0045925" source="node1570" target="node1571"/>
      <edge id="edge1578" length="0.0066434" source="node1570" target="node1576"/>
      <edge id="edge1579" length="0.0308644" source="node1552" target="node1553"/>
      <edge id="edge1580" length="0.1225766" source="node1552" target="node1570"/>
      <edge id="edge1581" length="0.00476" source="node1514" target="node1515"/>
      <edge id="edge1582" length="0.0061065" source="node1514" target="node1552"/>
      <edge id="edge1583" length="0.0031058" source="node1368" target="node1369"/>
      <edge id="edge1584" length="0.0037513" source="node1368" target="node1514"/>
      <edge id="edge1598" length="0.0400168" source="node1595" target="node1596"/>
      <edge id="edge1599" length="0.0086723" source="node1595" target="node1597"/>
      <edge id="edge1600" length="0.1101477" source="node1593" target="node1594"/>
      <edge id="edge1601" length="0.0097025" source="node1593" target="node1595"/>
      <edge id="edge1603" length="0.0134622" source="node1592" target="node1593"/>
      <edge id="edge1604" length="0.0970247" source="node1592" target="node1602"/>
      <edge id="edge1605" length="0.0962912" source="node1590" target="node1591"/>
      <edge id="edge1606" length="0.0244954" source="node1590" target="node1592"/>
      <edge id="edge1608" length="0.0121788" source="node1589" target="node1590"/>
      <edge id="edge1609" length="0.1163324" source="node1589" target="node1607"/>
      <edge id="edge1615" length="0.0904945" source="node1612" target="node1613"/>
      <edge id="edge1616" length="0.1604418" source="node1612" target="node1614"/>
      <edge id="edge1618" length="0.0053302" source="node1611" target="node1612"/>
      <edge id="edge1619" length="0.1107747" source="node1611" target="node1617"/>
      <edge id="edge1623" length="0.0880631" source="node1620" target="node1621"/>
      <edge id="edge1624" length="0.0842215" source="node1620" target="node1622"/>
      <edge id="edge1625" length="0.0075654" source="node1610" target="node1611"/>
      <edge id="edge1626" length="0.0238016" source="node1610" target="node1620"/>
      <edge id="edge1627" length="0.0176422" source="node1588" target="node1589"/>
      <edge id="edge1628" length="0.0116181" source="node1588" target="node1610"/>
      <edge id="edge1630" length="0.0056175" source="node1587" target="node1588"/>
      <edge id="edge1631" length="0.1221915" source="node1587" target="node1629"/>
      <edge id="edge1635" length="0.1259752" source="node1632" target="node1633"/>
      <edge id="edge1636" length="0.1249611" source="node1632" target="node1634"/>
      <edge id="edge1637" length="0.0039823" source="node1586" target="node1587"/>
      <edge id="edge1638" length="0.0137056" source="node1586" target="node1632"/>
      <edge id="edge1642" length="0.119969" source="node1639" target="node1640"/>
      <edge id="edge1643" length="0.1084954" source="node1639" target="node1641"/>
      <edge id="edge1644" length="0.0048525" source="node1585" target="node1586"/>
      <edge id="edge1645" length="0.0146788" source="node1585" target="node1639"/>
      <edge id="edge1646" length="0.0048989" source="node1367" target="node1368"/>
      <edge id="edge1647" length="0.0149793" source="node1367" target="node1585"/>
      <edge id="edge1648" length="0.0077331" source="node5" target="node6"/>
      <edge id="edge1649" length="0.0013748" source="node5" target="node1367"/>
      <edge id="edge1659" length="0.0229085" source="node1656" target="node1657"/>
      <edge id="edge1660" length="0.0145447" source="node1656" target="node1658"/>
      <edge id="edge1662" length="0.1124187" source="node1655" target="node1656"/>
      <edge id="edge1663" length="0.1066824" source="node1655" target="node1661"/>
      <edge id="edge1667" length="0.0956697" source="node1664" target="node1665"/>
      <edge id="edge1668" length="0.1140681" source="node1664" target="node1666"/>
      <edge id="edge1669" length="0.0194699" source="node1654" target="node1655"/>
      <edge id="edge1670" length="0.0170469" source="node1654" target="node1664"/>
      <edge id="edge1672" length="0.0018874" source="node1653" target="node1654"/>
      <edge id="edge1673" length="0.1095358" source="node1653" target="node1671"/>
      <edge id="edge1675" length="0.0037608" source="node1652" target="node1653"/>
      <edge id="edge1676" length="0.109067" source="node1652" target="node1674"/>
      <edge id="edge1677" length="0.1261202" source="node1650" target="node1651"/>
      <edge id="edge1678" length="0.0087113" source="node1650" target="node1652"/>
      <edge id="edge1691" length="0.0208803" source="node1688" target="node1689"/>
      <edge id="edge1692" length="0.0240635" source="node1688" target="node1690"/>
      <edge id="edge1693" length="0.0497131" source="node1686" target="node1687"/>
      <edge id="edge1694" length="0.0195753" source="node1686" target="node1688"/>
      <edge id="edge1696" length="0.0381931" source="node1685" target="node1686"/>
      <edge id="edge1697" length="0.0816571" source="node1685" target="node1695"/>
      <edge id="edge1699" length="0.0399345" source="node1684" target="node1685"/>
      <edge id="edge1700" length="0.1173689" source="node1684" target="node1698"/>
      <edge id="edge1705" length="0.1039752" source="node1702" target="node1703"/>
      <edge id="edge1706" length="0.1057627" source="node1702" target="node1704"/>
      <edge id="edge1708" length="0.0086242" source="node1701" target="node1702"/>
      <edge id="edge1709" length="0.1018627" source="node1701" target="node1707"/>
      <edge id="edge1710" length="0.0130072" source="node1683" target="node1684"/>
      <edge id="edge1711" length="0.01005" source="node1683" target="node1701"/>
      <edge id="edge1724" length="0.0468416" source="node1721" target="node1722"/>
      <edge id="edge1725" length="0.054282" source="node1721" target="node1723"/>
      <edge id="edge1727" length="0.0133609" source="node1720" target="node1721"/>
      <edge id="edge1728" length="0.0559275" source="node1720" target="node1726"/>
      <edge id="edge1730" length="0.0155084" source="node1719" target="node1720"/>
      <edge id="edge1731" length="0.0603343" source="node1719" target="node1729"/>
      <edge id="edge1733" length="0.0077373" source="node1718" target="node1719"/>
      <edge id="edge1734" length="0.0484425" source="node1718" target="node1732"/>
      <edge id="edge1736" length="0.0144339" source="node1717" target="node1718"/>
      <edge id="edge1737" length="0.0539182" source="node1717" target="node1735"/>
      <edge id="edge1743" length="0.0039747" source="node1740" target="node1741"/>
      <edge id="edge1744" length="0.003516" source="node1740" target="node1742"/>
      <edge id="edge1746" length="0.0377967" source="node1739" target="node1740"/>
      <edge id="edge1747" length="0.0708176" source="node1739" target="node1745"/>
      <edge id="edge1749" length="0.0106352" source="node1738" target="node1739"/>
      <edge id="edge1750" length="0.0661439" source="node1738" target="node1748"/>
      <edge id="edge1751" length="0.004215" source="node1716" target="node1717"/>
      <edge id="edge1752" length="0.0133119" source="node1716" target="node1738"/>
      <edge id="edge1760" length="0.0452913" source="node1757" target="node1758"/>
      <edge id="edge1761" length="0.040851" source="node1757" target="node1759"/>
      <edge id="edge1762" length="0.0392711" source="node1755" target="node1756"/>
      <edge id="edge1763" length="0.0019274" source="node1755" target="node1757"/>
      <edge id="edge1771" length="0.0338924" source="node1768" target="node1769"/>
      <edge id="edge1772" length="0.0485046" source="node1768" target="node1770"/>
      <edge id="edge1774" length="0.0065704" source="node1767" target="node1768"/>
      <edge id="edge1775" length="0.0439914" source="node1767" target="node1773"/>
      <edge id="edge1782" length="0.0" source="node1779" target="node1780"/>
      <edge id="edge1783" length="0.0" source="node1779" target="node1781"/>
      <edge id="edge1785" length="0.0251864" source="node1778" target="node1779"/>
      <edge id="edge1786" length="0.038484" source="node1778" target="node1784"/>
      <edge id="edge1787" length="0.0444137" source="node1776" target="node1777"/>
      <edge id="edge1788" length="0.0080207" source="node1776" target="node1778"/>
      <edge id="edge1789" length="0.005423" source="node1766" target="node1767"/>
      <edge id="edge1790" length="0.0088561" source="node1766" target="node1776"/>
      <edge id="edge1795" length="8.11E-4" source="node1792" target="node1793"/>
      <edge id="edge1796" length="0.0029343" source="node1792" target="node1794"/>
      <edge id="edge1798" length="0.0363758" source="node1791" target="node1792"/>
      <edge id="edge1799" length="0.0497665" source="node1791" target="node1797"/>
      <edge id="edge1800" length="0.0054931" source="node1765" target="node1766"/>
      <edge id="edge1801" length="0.0067962" source="node1765" target="node1791"/>
      <edge id="edge1808" length="0.074563" source="node1805" target="node1806"/>
      <edge id="edge1809" length="0.0677591" source="node1805" target="node1807"/>
      <edge id="edge1813" length="0.0386117" source="node1810" target="node1811"/>
      <edge id="edge1814" length="0.0437853" source="node1810" target="node1812"/>
      <edge id="edge1815" length="0.0134718" source="node1804" target="node1805"/>
      <edge id="edge1816" length="0.0164908" source="node1804" target="node1810"/>
      <edge id="edge1818" length="0.0065566" source="node1803" target="node1804"/>
      <edge id="edge1819" length="0.0674134" source="node1803" target="node1817"/>
      <edge id="edge1825" length="0.0459418" source="node1822" target="node1823"/>
      <edge id="edge1826" length="0.0289645" source="node1822" target="node1824"/>
      <edge id="edge1827" length="0.0466581" source="node1820" target="node1821"/>
      <edge id="edge1828" length="0.018885" source="node1820" target="node1822"/>
      <edge id="edge1829" length="0.0135031" source="node1802" target="node1803"/>
      <edge id="edge1830" length="0.0080325" source="node1802" target="node1820"/>
      <edge id="edge1831" length="0.0117761" source="node1764" target="node1765"/>
      <edge id="edge1832" length="0.0029565" source="node1764" target="node1802"/>
      <edge id="edge1833" length="0.037396" source="node1754" target="node1755"/>
      <edge id="edge1834" length="0.0050095" source="node1754" target="node1764"/>
      <edge id="edge1844" length="0.1241548" source="node1841" target="node1842"/>
      <edge id="edge1845" length="0.1043096" source="node1841" target="node1843"/>
      <edge id="edge1849" length="0.0" source="node1846" target="node1847"/>
      <edge id="edge1850" length="0.0" source="node1846" target="node1848"/>
      <edge id="edge1851" length="0.2526701" source="node1840" target="node1841"/>
      <edge id="edge1852" length="0.1705508" source="node1840" target="node1846"/>
      <edge id="edge1854" length="0.0770902" source="node1839" target="node1840"/>
      <edge id="edge1855" length="0.1513742" source="node1839" target="node1853"/>
      <edge id="edge1857" length="0.0395015" source="node1838" target="node1839"/>
      <edge id="edge1858" length="0.135124" source="node1838" target="node1856"/>
      <edge id="edge1862" length="0.0026082" source="node1859" target="node1860"/>
      <edge id="edge1863" length="0.0086277" source="node1859" target="node1861"/>
      <edge id="edge1864" length="0.0434613" source="node1837" target="node1838"/>
      <edge id="edge1865" length="0.1103309" source="node1837" target="node1859"/>
      <edge id="edge1867" length="0.0242389" source="node1836" target="node1837"/>
      <edge id="edge1868" length="0.0917489" source="node1836" target="node1866"/>
      <edge id="edge1870" length="0.0044953" source="node1835" target="node1836"/>
      <edge id="edge1871" length="0.1137163" source="node1835" target="node1869"/>
      <edge id="edge1872" length="0.0054089" source="node1753" target="node1754"/>
      <edge id="edge1873" length="0.0274357" source="node1753" target="node1835"/>
      <edge id="edge1874" length="0.0087408" source="node1715" target="node1716"/>
      <edge id="edge1875" length="0.009868" source="node1715" target="node1753"/>
      <edge id="edge1883" length="0.0589673" source="node1880" target="node1881"/>
      <edge id="edge1884" length="0.038411" source="node1880" target="node1882"/>
      <edge id="edge1888" length="0.0514612" source="node1885" target="node1886"/>
      <edge id="edge1889" length="0.0459171" source="node1885" target="node1887"/>
      <edge id="edge1890" length="0.0112252" source="node1879" target="node1880"/>
      <edge id="edge1891" length="0.0187374" source="node1879" target="node1885"/>
      <edge id="edge1893" length="0.0078955" source="node1878" target="node1879"/>
      <edge id="edge1894" length="0.0670109" source="node1878" target="node1892"/>
      <edge id="edge1900" length="0.131324" source="node1897" target="node1898"/>
      <edge id="edge1901" length="0.1121217" source="node1897" target="node1899"/>
      <edge id="edge1903" length="0.0238115" source="node1896" target="node1897"/>
      <edge id="edge1904" length="0.0810574" source="node1896" target="node1902"/>
      <edge id="edge1911" length="0.0618648" source="node1908" target="node1909"/>
      <edge id="edge1912" length="0.0617308" source="node1908" target="node1910"/>
      <edge id="edge1914" length="0.0126749" source="node1907" target="node1908"/>
      <edge id="edge1915" length="0.0734674" source="node1907" target="node1913"/>
      <edge id="edge1916" length="0.0886072" source="node1905" target="node1906"/>
      <edge id="edge1917" length="0.0134527" source="node1905" target="node1907"/>
      <edge id="edge1918" length="0.0090583" source="node1895" target="node1896"/>
      <edge id="edge1919" length="0.0028799" source="node1895" target="node1905"/>
      <edge id="edge1920" length="0.0064904" source="node1877" target="node1878"/>
      <edge id="edge1921" length="0.0163619" source="node1877" target="node1895"/>
      <edge id="edge1925" length="0.0720259" source="node1922" target="node1923"/>
      <edge id="edge1926" length="0.0777868" source="node1922" target="node1924"/>
      <edge id="edge1927" length="0.005607" source="node1876" target="node1877"/>
      <edge id="edge1928" length="0.0485684" source="node1876" target="node1922"/>
      <edge id="edge1929" length="0.0110982" source="node1714" target="node1715"/>
      <edge id="edge1930" length="0.0124153" source="node1714" target="node1876"/>
      <edge id="edge1932" length="0.0136324" source="node1713" target="node1714"/>
      <edge id="edge1933" length="0.1169623" source="node1713" target="node1931"/>
      <edge id="edge1942" length="0.0055021" source="node1939" target="node1940"/>
      <edge id="edge1943" length="0.0094792" source="node1939" target="node1941"/>
      <edge id="edge1945" length="0.0210259" source="node1938" target="node1939"/>
      <edge id="edge1946" length="0.0276633" source="node1938" target="node1944"/>
      <edge id="edge1947" length="0.1027923" source="node1936" target="node1937"/>
      <edge id="edge1948" length="0.0694923" source="node1936" target="node1938"/>
      <edge id="edge1950" length="0.0126648" source="node1935" target="node1936"/>
      <edge id="edge1951" length="0.109058" source="node1935" target="node1949"/>
      <edge id="edge1959" length="0.0192907" source="node1956" target="node1957"/>
      <edge id="edge1960" length="0.0144172" source="node1956" target="node1958"/>
      <edge id="edge1964" length="0.0037091" source="node1961" target="node1962"/>
      <edge id="edge1965" length="0.0037815" source="node1961" target="node1963"/>
      <edge id="edge1966" length="0.0038693" source="node1955" target="node1956"/>
      <edge id="edge1967" length="0.022348" source="node1955" target="node1961"/>
      <edge id="edge1975" length="0.0064228" source="node1972" target="node1973"/>
      <edge id="edge1976" length="0.0048131" source="node1972" target="node1974"/>
      <edge id="edge1978" length="0.0270883" source="node1971" target="node1972"/>
      <edge id="edge1979" length="0.0253461" source="node1971" target="node1977"/>
      <edge id="edge1983" length="0.0304462" source="node1980" target="node1981"/>
      <edge id="edge1984" length="0.0369695" source="node1980" target="node1982"/>
      <edge id="edge1985" length="0.0150816" source="node1970" target="node1971"/>
      <edge id="edge1986" length="0.0083266" source="node1970" target="node1980"/>
      <edge id="edge1991" length="0.0154227" source="node1988" target="node1989"/>
      <edge id="edge1992" length="0.0445024" source="node1988" target="node1990"/>
      <edge id="edge1996" length="0.06562" source="node1993" target="node1994"/>
      <edge id="edge1997" length="0.11041" source="node1993" target="node1995"/>
      <edge id="edge1998" length="0.0243191" source="node1987" target="node1988"/>
      <edge id="edge1999" length="0.0234338" source="node1987" target="node1993"/>
      <edge id="edge2000" length="0.0103643" source="node1969" target="node1970"/>
      <edge id="edge2001" length="0.0062556" source="node1969" target="node1987"/>
      <edge id="edge2006" length="0.0123168" source="node2003" target="node2004"/>
      <edge id="edge2007" length="0.0101551" source="node2003" target="node2005"/>
      <edge id="edge2009" length="0.0560015" source="node2002" target="node2003"/>
      <edge id="edge2010" length="0.0469947" source="node2002" target="node2008"/>
      <edge id="edge2011" length="0.0065351" source="node1968" target="node1969"/>
      <edge id="edge2012" length="0.0029453" source="node1968" target="node2002"/>
      <edge id="edge2013" length="0.0571474" source="node1954" target="node1955"/>
      <edge id="edge2014" length="0.0077813" source="node1954" target="node1968"/>
      <edge id="edge2016" length="0.0101884" source="node1953" target="node1954"/>
      <edge id="edge2017" length="0.1208539" source="node1953" target="node2015"/>
      <edge id="edge2019" length="0.0072137" source="node1952" target="node1953"/>
      <edge id="edge2020" length="0.0779338" source="node1952" target="node2018"/>
      <edge id="edge2021" length="0.0131488" source="node1934" target="node1935"/>
      <edge id="edge2022" length="0.0064455" source="node1934" target="node1952"/>
      <edge id="edge2023" length="0.0063199" source="node1712" target="node1713"/>
      <edge id="edge2024" length="0.0033159" source="node1712" target="node1934"/>
      <edge id="edge2025" length="0.0030831" source="node1682" target="node1683"/>
      <edge id="edge2026" length="0.0065609" source="node1682" target="node1712"/>
      <edge id="edge2030" length="0.0063597" source="node2027" target="node2028"/>
      <edge id="edge2031" length="0.0048763" source="node2027" target="node2029"/>
      <edge id="edge2032" length="0.003136" source="node1681" target="node1682"/>
      <edge id="edge2033" length="0.0872823" source="node1681" target="node2027"/>
      <edge id="edge2044" length="0.0134372" source="node2041" target="node2042"/>
      <edge id="edge2045" length="0.0052893" source="node2041" target="node2043"/>
      <edge id="edge2046" length="0.0634173" source="node2039" target="node2040"/>
      <edge id="edge2047" length="0.0451969" source="node2039" target="node2041"/>
      <edge id="edge2048" length="0.129169" source="node2037" target="node2038"/>
      <edge id="edge2049" length="0.0215801" source="node2037" target="node2039"/>
      <edge id="edge2051" length="0.0129796" source="node2036" target="node2037"/>
      <edge id="edge2052" length="0.088144" source="node2036" target="node2050"/>
      <edge id="edge2059" length="0.082278" source="node2056" target="node2057"/>
      <edge id="edge2060" length="0.0450628" source="node2056" target="node2058"/>
      <edge id="edge2062" length="0.0298296" source="node2055" target="node2056"/>
      <edge id="edge2063" length="0.0993839" source="node2055" target="node2061"/>
      <edge id="edge2064" length="0.1297836" source="node2053" target="node2054"/>
      <edge id="edge2065" length="0.0200291" source="node2053" target="node2055"/>
      <edge id="edge2066" length="0.0048489" source="node2035" target="node2036"/>
      <edge id="edge2067" length="0.0224217" source="node2035" target="node2053"/>
      <edge id="edge2073" length="0.0719999" source="node2070" target="node2071"/>
      <edge id="edge2074" length="0.0515956" source="node2070" target="node2072"/>
      <edge id="edge2076" length="0.0297187" source="node2069" target="node2070"/>
      <edge id="edge2077" length="0.0957494" source="node2069" target="node2075"/>
      <edge id="edge2087" length="0.031878" source="node2084" target="node2085"/>
      <edge id="edge2088" length="0.0168111" source="node2084" target="node2086"/>
      <edge id="edge2089" length="0.1201838" source="node2082" target="node2083"/>
      <edge id="edge2090" length="0.083936" source="node2082" target="node2084"/>
      <edge id="edge2091" length="0.0681136" source="node2080" target="node2081"/>
      <edge id="edge2092" length="0.0133471" source="node2080" target="node2082"/>
      <edge id="edge2094" length="0.0108063" source="node2079" target="node2080"/>
      <edge id="edge2095" length="0.1099802" source="node2079" target="node2093"/>
      <edge id="edge2099" length="0.1697075" source="node2096" target="node2097"/>
      <edge id="edge2100" length="0.1748618" source="node2096" target="node2098"/>
      <edge id="edge2101" length="0.0224197" source="node2078" target="node2079"/>
      <edge id="edge2102" length="0.0256842" source="node2078" target="node2096"/>
      <edge id="edge2103" length="0.0077915" source="node2068" target="node2069"/>
      <edge id="edge2104" length="0.0145341" source="node2068" target="node2078"/>
      <edge id="edge2105" length="0.0162441" source="node2034" target="node2035"/>
      <edge id="edge2106" length="0.0076981" source="node2034" target="node2068"/>
      <edge id="edge2107" length="9.739E-4" source="node1680" target="node1681"/>
      <edge id="edge2108" length="0.0084436" source="node1680" target="node2034"/>
      <edge id="edge2113" length="0.0836186" source="node2110" target="node2111"/>
      <edge id="edge2114" length="0.0924114" source="node2110" target="node2112"/>
      <edge id="edge2116" length="0.0173358" source="node2109" target="node2110"/>
      <edge id="edge2117" length="0.2167466" source="node2109" target="node2115"/>
      <edge id="edge2118" length="0.0045202" source="node1679" target="node1680"/>
      <edge id="edge2119" length="0.0073904" source="node1679" target="node2109"/>
      <edge id="edge2120" length="3.767E-4" source="node4" target="node5"/>
      <edge id="edge2121" length="0.0070764" source="node4" target="node1650"/>
      <edge id="edge2122" length="0.0039696" source="node4" target="node1679"/>
    </tree>
  </trees>
</nex:nexml>
