# Supplementary material for: Genetic and root phenotype diversity in Sri Lankan rice landraces may be related to drought resistance
Source: Rice (N Y). 2016 May 17;9:24. doi: 10.1186/s12284-016-0092-7 (PMC5396129; doi:10.1186/s12284-016-0092-7)
Supplement: Supplementary file 8 — Mean of traits measured in hydroponics with summary test statistics for one way ANOVA at the bottom. (XLSX 16.2 kb) [file 12284_2016_92_MOESM8_ESM.xlsx]

## Sheet: Sheet1
Supplementary Table 4: Mean of traits measured in hydroponics with summary test statistics for one way ANOVA at the bottom
Landrace ↓/ Trait →	Root length 7days (cm)	Root length 14 days (cm)	Root length 21 days (cm)	Root length 28 days (cm)	Root length 35 days (cm)	Root dry weight (g)	Root thickness (mm)	% Root mass	Shoot length 7 days (cm)	Shoot length 14 days (cm)	Shoot length 21 days (cm)	Shoot length 28 days (cm)	Shoot length 35 days (cm)	Shoot dry weight (g)	Plant biomass (g)	Root/ Shoot ratio
AL WEE	7.2	11.65	20.8	29.3	35.2	0.262	0.91	0.239	9.68	29.7	48.8	57.5	66	0.88	1.14	0.32
ANDIKULAN	5.03	8.43	15.5	24.4	33.2	0.166	0.81	0.243	7.8	26.5	45	57.7	67.1	0.53	0.7	0.32
ARNOLISWEE	5.28	7.4	14.6	19.6	26.3	0.143	0.8	0.229	9.38	25.5	44.6	52.9	63.1	0.47	0.61	0.3
Azucena	6.1	12.35	23.2	31.3	33.3	0.269	1.14	0.246	8.1	30.4	48.5	63.7	77	0.83	1.1	0.34
Bala	8.28	9.73	14.8	19.8	26.4	0.216	1.03	0.204	8.38	27.8	40.5	51.1	68.1	0.91	1.12	0.26
BALA KAHARAMANA	7.65	10.23	16.3	22.8	29.9	0.297	0.97	0.176	14.63	28.3	63.6	71.9	79.4	1.42	1.71	0.22
BATUDELLA	6.6	9.78	19.7	28.8	39.3	0.206	1.14	0.225	5.85	27.8	38.8	46.9	63.5	0.74	0.94	0.29
Black Gora	12.45	13.85	26.8	36.4	43.4	0.279	1.02	0.241	10.88	31.9	47.3	58.1	71.9	0.89	1.16	0.32
GAMBADAWEE	7.2	8.98	18.5	23.9	30.2	0.224	1.05	0.231	8.73	27	56.4	59.9	71.8	0.78	1	0.3
HEENDIKWEE-1	7.45	9.95	16.7	22.1	31.7	0.217	0.96	0.26	7.68	28	52.5	60.5	81.4	0.57	0.78	0.36
IR 64	10.35	11.55	21.4	27.4	35.9	0.391	1.02	0.207	13.28	29.6	44.1	56.3	59	1.5	1.89	0.26
KAL VELLAI	10.2	12.45	21	28	37.1	0.404	0.99	0.202	11.23	30.5	50.2	59.5	75.1	1.63	2.04	0.25
KALU BALAWEE	12.3	13.13	23.2	29.6	35.9	0.425	1.01	0.223	18.05	31.2	55.5	63.7	76.8	1.49	1.91	0.29
KALUNDAI	9.98	12	23.4	29.2	36.4	0.488	1.01	0.19	13	30.1	58.2	70	89.4	2.1	2.59	0.24
KARUPPAN	11.55	14.9	24.7	32.3	37.7	0.472	0.97	0.188	14.35	33	58.3	73.4	89.8	2.01	2.48	0.23
KIRINARAN	9.6	12.53	21.3	27.1	31.8	0.402	1.02	0.186	14.38	30.6	56.6	70.1	85.8	1.81	2.21	0.23
KOTHTHA.SAMBA	7.53	9.4	17.8	24	30.2	0.156	0.94	0.23	7.28	27.5	42.5	55	66.5	0.54	0.7	0.3
KURULUWEE	9.03	11.05	19.6	25.5	37.6	0.265	0.96	0.21	10.85	29.1	49.5	65.8	77.2	0.99	1.25	0.27
LUMBINI-1	10.5	12.38	20.2	25.9	32.6	0.238	1.09	0.191	10.83	30.4	52.5	65.9	81	1.01	1.25	0.24
MADAKALAPUWEE	7.48	11.43	20.6	29.4	37.1	0.277	0.93	0.217	10.83	29.5	55.2	69.2	74.3	1	1.27	0.28
MATARAWEE	5.55	10.6	18.4	25.7	31.1	0.377	1	0.196	11.38	28.7	57.4	67.8	77	1.55	1.92	0.24
MOROGALLAWEE	9.15	11.18	20.4	27	33.9	0.374	1.2	0.222	13.35	29.2	51.8	60.1	77.8	1.32	1.69	0.29
NIYAN WEE-1	9.6	12.5	23.7	28.4	34.5	0.399	1.07	0.209	12.15	30.6	53.8	67.4	83.9	1.56	1.95	0.27
NIYAN WEE-2	8.55	13.6	24.6	31.1	36.7	0.431	0.95	0.207	12.55	31.7	53	65.1	84.2	1.65	2.08	0.26
PANNITI	10.78	13.63	24.7	32.2	41.7	0.224	0.9	0.26	11.05	31.7	49.8	56.4	66	0.64	0.86	0.35
PODIWEE-1	12.93	14.5	27.7	35.3	43.2	0.514	1.1	0.193	12.8	32.6	57.8	70.7	86.9	2.2	2.71	0.24
PODIWEE-2	6.1	8.8	18	24.5	32.8	0.156	0.85	0.203	6.78	26.9	38.1	49.6	69.4	0.61	0.76	0.25
RAMBUTTANWEE	9.35	10.65	19.8	24.9	32.3	0.269	1.01	0.201	13.25	28.7	57.6	64.8	78.8	1.06	1.33	0.25
RATA THAVALU	8.43	11.58	22.1	27.2	33.6	0.353	0.95	0.213	11.68	29.6	58.1	65.9	74.6	1.32	1.68	0.27
RATAWEE-1	10.03	11.35	20.5	25.3	32.2	0.325	0.83	0.216	11.55	29.4	45.2	53.5	64.7	1.19	1.52	0.28
RUWANRATHRAN	4.48	8.18	14.7	20.9	28.3	0.25	1.08	0.174	11	26.2	55.4	72.1	80.4	1.22	1.47	0.21
SARALI	11.53	12.8	26	32.3	38.1	0.493	1.05	0.187	13.18	30.9	59	69	85.5	2.09	2.58	0.23
SINNAVELLAI	10.7	17.35	27.4	36.4	40	0.442	0.91	0.224	12.7	35.4	56	66	81.7	1.58	2.02	0.29
SUDU MURUNGA	8.35	10.55	20.2	26.2	32.9	0.25	0.95	0.188	8.93	28.6	47.4	57	69.7	1.08	1.33	0.23
THAVALU-1	10.88	12.35	22.9	27.6	35.6	0.317	1.06	0.219	13.85	30.4	55	63.9	76	1.11	1.43	0.28
VELLAI	11.13	13.45	24.5	31.7	37.8	0.472	1.02	0.178	13.1	31.5	55.5	71.4	89.4	2.16	2.63	0.22
Overall Mean	8.87	11.56	21	27.6	34.6	0.318	0.99	0.212	11.23	29.6	51.6	62.5	75.8	1.23	1.55	0.27
ANOVA F	4.63	6.8	4.96	5.57	5.02	3.03	3.5	3.19	4.83	7.12	7.53	6.63	5.2	4.27	4.11	3.04
ANOVA P	< 0.001	< 0.001	< 0.001	< 0.001	< 0.001	< 0.001	< 0.001	< 0.001	< 0.001	< 0.001	< 0.001	< 0.001	< 0.001	< 0.001	< 0.001	< 0.001
ANOVA R2	0.47	0.586	0.496	0.528	0.496	0.331	0.379	0.348	0.483	0.599	0.615	0.579	0.506	0.444	0.431	0.333
