# Supplementary material for: Genetic and root phenotype diversity in Sri Lankan rice landraces may be related to drought resistance
Source: Rice (N Y). 2016 May 17;9:24. doi: 10.1186/s12284-016-0092-7 (PMC5396129; doi:10.1186/s12284-016-0092-7)
Supplement: Supplementary file 10 — Mean rhizotron data for 12 accessions. (XLSX 14.4 kb) [file 12284_2016_92_MOESM10_ESM.xlsx]

## Sheet: Sheet1
Supplementary Table 5: Mean rhizotron data for 12 accessions
Trait ↓\ Landrace →	ARNOLISWEE	Black Gora	IR 64	KALU BALAWEE	KURULUWEE	NIYAN WEE 1	NIYAN WEE 2	PANNITI	PODIWEE 1	RATAWEE 1	SINNAVELLAI	THAVALU 1	Overall Mean	F	P	R2
Maximum visible root length day 7 (cm)	27.1	27.9	17.8	34	22.5	35.8	33.4	32.8	33	27.8	41.6	28.2	30.2	3.7	0.001	38.7
Maximum visible root length day 14 (cm)	40.3	43	34.3	48.5	34.1	57.6	51.3	46.9	60.4	37.1	62.9	49.3	47.1	3.1	0.005	33
Maximum visible root length day 21 (cm)	52.5	56.7	38.9	53.8	44.5	70.1	65.1	55.5	79.3	43.9	79.4	57.7	58.1	3.5	0.002	37.5
Maximum visible root length day 28 (cm)	63.7	70.8	39	55.8	52.1	75.6	70.9	65	91	48.1	90.6	62.5	65.4	5.82	< 0.001	53
Maximum visible root length day 35 (cm)	79.8	81.5	49	63.4	66.5	81.8	81.3	70.3	104	61.5	103.1	78.5	76.7	8.07	< 0.001	62.3
Maximum visible root length day 42 (cm)	90.5	89.8	56.3	77	85.4	93.3	98.3	83	114.8	79.6	110	91.1	89.1	7.37	< 0.001	59.8
Shoot length day 7 (cm)	24.9	22.5	16.9	31.1	18	24.5	22.1	21.6	30.3	19.8	30	26.5	24	10.15	< 0.001	68.2
Shoot length day 14 (cm)	42	43.3	31.1	48.4	39.4	42.1	42.5	41.8	46.6	32.3	46.9	45.5	41.8	9.29	< 0.001	66
Shoot length day 21 (cm)	52.5	54.8	41.3	58	55.1	56.1	58.6	56.1	63.8	43.4	67	56.9	55.3	11.01	< 0.001	70.1
Shoot length day 28 (cm)	66.7	68.9	48.9	68.6	69.3	72.6	69.5	69.5	77.4	50.1	79.5	75.6	68	16.42	< 0.001	78.3
Shoot length day 35 (cm)	77	86.6	59.9	81.7	84.4	86.5	83.1	85.3	96.8	61	93	87.1	81.9	18.27	< 0.001	80.2
Shoot length day 42 (cm)	88.8	94.9	65.4	92.4	94.4	98.1	96	96.1	106.9	66.1	105.1	98.6	91.9	23.31	< 0.001	83.9
Shoot dry weight (g)	1.54	1.63	1.42	1.89	1.38	1.99	2.59	1.38	3.05	1.92	2.88	1.71	1.95	11.14	< 0.001	70.3
Root dry weight (g)	0.33	0.5	0.36	0.56	0.25	0.64	0.69	0.48	0.85	0.5	0.93	0.41	0.54	12.68	< 0.001	73.2
Plant Biomass (g)	1.87	2.13	1.78	2.45	1.63	2.63	3.28	1.86	3.9	2.42	3.81	2.12	2.49	12.99	< 0.001	73.7
Root angle 21 days	98.8	72.5	111.3	66.3	126.3	75	78.8	85	80	123.8	71.3	73.8	88.5	12.8	< 0.001	73.4
Root angle 42 days	131.3	97.5	121.3	100	140	88.8	91.3	106.3	93.8	128.8	85	108.8	107.7	4.7	< 0.001	46.1
Mass of roots in top (g)	0.29	0.44	0.36	0.5	0.21	0.57	0.58	0.41	0.61	0.45	0.66	0.33	0.45	8.21	< 0.001	62.8
Mass of roots in middle (g)	0.04	0.06	0	0.06	0.04	0.07	0.1	0.07	0.2	0.04	0.24	0.08	0.08	9.55	< 0.001	66.7
Mass of roots in bottom (g)	0	0	0	0	0	0.01	0.01	0	0.04	0	0.03	0	0.01	6.91	< 0.001	58
% Roots in the bottom third	0.0024	0.0023	0	0.0009	0.0098	0.0089	0.0075	0.0045	0.0432	0.0012	0.0334	0.0103	0.0139	5.53	< 0.001	51.4
Root thickness (mm)	1.14	1.15	1.03	1.32	1.05	1.27	1.31	1.13	1.49	1.1	1.33	1.13	1.2	6.01	< 0.001	54
No of roots past 25cm at day 21	2.5	3.3	0.8	5.3	3.8	3.5	6.5	3.5	5.5	1.5	8.3	4.3	4	3.9	< 0.001	40.4
No of roots past 50cm at day 35	4.3	5.3	0.8	3.8	3	6	5	4.5	6.3	3	8.8	4	4.5	2.58	0.01	27
No of roots past 75cm at day 42	2.3	2.5	0	1.8	2.5	5.5	5.3	2	8.8	2.5	10	3.8	3.9	6.7	< 0.001	57.2
Average main axis angle (AMAA)	57.6	64.4	54.1	68	57.7	58.2	61.9	64.3	65.2	56.3	69.6	62.5	61.7	4.35	< 0.001	43.9
No of tillers at day 42	3	2.6	3.8	3.5	2.6	3.5	4.8	2.6	3.4	4.4	4.1	2.5	3.4	4.49	< 0.001	44.9
% Root mass	17.6	23.6	20.8	22.9	16.1	24.2	21.6	25.8	21.9	19.2	24.4	19.2	21.4	3.21	< 0.001	34.1
